# Supplementary material for: The microRNA toolkit of insects
Source: Sci Rep. 2016 Nov 24;6:37736. doi: 10.1038/srep37736 (PMC5121899; doi:10.1038/srep37736)
Supplement: Supplementary Table 1 [file srep37736-s2.xls]

## Sheet: Sheet1
The microRNA toolkit of insects. Guillem Ylla, Bastian Fromm, Maria-Dolors Piulachs, Xavier Belles
Supplementary Table S1. Description of the 86 conserved miRNAs found in Blattella germanica plus two Mir-bg5 miRNAs that were also found in Locusta migratoria and Acyrtosiphon pisum. For each miRNA we show the miRNA name, the corresponding family, the mature sequence, the arm where it is located (5p, 3p or both), the star sequence, the precursor coordinates and the precursor sequence.
MirNA name	family	mature	mature arm	star	Precursor coordinates	Precuros seqeunce
Bge-bantam	bantam	TGAGATCATTGTGAAAGCTGATT	3p	CCGGTTTTCACAGTGATTTGCCAGA	Scaffold510:618998-619057:+	CCGGTTTTCACAGTGATTTGCCAGATATGTTAAATTCTGAGATCATTGTGAAAGCTGATT
Bge-let-7	let-7	TGAGGTAGTAGGTTGTATAGTT	5p	CTGTACAACTTGCTAACTTTCC	Scaffold202:1027262-1027330:+	TGAGGTAGTAGGTTGTATAGTTATGAACTACATCATTTTTGGGAGAACTGTACAACTTGCTAACTTTCC
Bge-Mir-1	MIR-1	TGGAATGTAAAGAAGTATGGAG	3p	CCATACTTCCTTACTTCTCATA	Scaffold15:2616714-2616773:+	CCATACTTCCTTACTTCTCATATTGCTTTTAAAACTTATGGAATGTAAAGAAGTATGGAG
Bge-Mir-100	MIR-10	AACCCGTAGATCCGAACTTGTG	5p	CAAGCTCGATTCTATGGGTCTA	Scaffold202:1024563-1024619:+	AACCCGTAGATCCGAACTTGTGCTAGTTCGATTCACAAGCTCGATTCTATGGGTCTA
Bge-Mir-125	MIR-10	TCCCTGAGACCCTAACTTGTGA	5p	ACAGGCTAGAATCTCAGGTAT	Scaffold202:1087715-1087775:+	TCCCTGAGACCCTAACTTGTGACGTATTATGTAAAATCTCACAGGCTAGAATCTCAGGTAT
Bge-Mir-10	MIR-10	TACCCTGTAGATCCGAATTTGT	5p	AAATTCGGTTCTAGAGAGGTTTG	Scaffold415:411318-411377:-	TACCCTGTAGATCCGAATTTGTTTGACATTGGGCGACAAATTCGGTTCTAGAGAGGTTTG
Bge-Mir-1000	MIR-1000	ATATTGTCCTGTCACAGCAGT	3p	TACTGCTGTTTCGGGACATA	Scaffold226:2796-2852:+	ATATTGTCCTGTCACAGCAGTACTGATCACAAGAGCCTACTGCTGTTTCGGGACATA
Bge-Mir-11	Mir-2	CATCACAGACAGAGTTCTAGTT	3p	CAGAACTCTGGCTGTGACATTGTG	Scaffold339:447257-447316:-	CAGAACTCTGGCTGTGACATTGTGCAGTATATAGGTCACATCACAGACAGAGTTCTAGTT
Bge-Mir-1175	MIR-1175	TGAGATTCAACTCCTCCAACTTAT	3p	AAGTGGAGAAGTGGTCTCTTC	Scaffold1358:321652-321710:-	AAGTGGAGAAGTGGTCTCTTCACTTTGATTTTAAGTGAGATTCAACTCCTCCAACTTAT
Bge-Mir-12	MIR-12	TGAGTATTACATCAGGTACTGGT	5p	CAGTACTTGTGTTATACTTTCG	Scaffold383:709800-709861:-	TGAGTATTACATCAGGTACTGGTGAGACATTAGAACAACCCAGTACTTGTGTTATACTTTCG
Bge-Mir-124	MIR-124	TAAGGCACGCGGTGAATGCCAA	Both	CGTGTTCACTGTTGGCCTTGATG	Scaffold989:613885-613946:-	CGTGTTCACTGTTGGCCTTGATGTGTCGTATTGTGGATCATAAGGCACGCGGTGAATGCCAA
Bge-Mir-133	MIR-133	TTGGTCCCCTTCAACCAGCTGT	3p	AGCTGGTTGAATCCGGGCCAAAT	Scaffold15:2988224-2988288:+	AGCTGGTTGAATCCGGGCCAAATTGTACGAGAGTTGAAGACATTTGGTCCCCTTCAACCAGCTGT
Bge-Mir-137	MIR-137	TTATTGCTTGAGAATACACGTA	3p	CGCGTATTCTTGGGGAATTAACA	Scaffold29:2455180-2455238:-	CGCGTATTCTTGGGGAATTAACACACATGTAGCGATGTTATTGCTTGAGAATACACGTA
Bge-Mir-14	MIR-14	TCAGTCTTTTTCTCTCTCCTAT	3p	GGGAGGGGGGAACGGGCTTCGACT	Scaffold467:268887-268946:-	GGGAGGGGGGAACGGGCTTCGACTCTCGTCTGCAGCAGTCAGTCTTTTTCTCTCTCCTAT
Bge-Mir-184	MIR-184	TGGACGGAGAACTGATAAGGGC	3p	CCTTGTCATTCTCGGGTCCGGT	Scaffold42:1295078-1295137:+	CCTTGTCATTCTCGGGTCCGGTGTTGCCATCTGACGACTGGACGGAGAACTGATAAGGGC
Bge-Mir-190	MIR-190	AGATATGTTTGATATTCTTGGTTG	5p	CCCAGGAATCAAACATATTATTA	Scaffold142:425546-425605:+	AGATATGTTTGATATTCTTGGTTGTTGAATTGAATCACCCAGGAATCAAACATATTATTA
Bge-Mir-193	MIR-193	TACTGGCCTGCTAAGTCCCAA	3p	GGGCCTTAGCGGTTCAGTGGG	Scaffold409:46059-46127:-	GGGCCTTAGCGGTTCAGTGGGTGTCGGTGTTACCGATTATCAAGTGTCTACTGGCCTGCTAAGTCCCAA
Bge-Mir-2a	MIR-2	TATCACAGCCAGCTTTGATGAGCG	3p	CTCGTCAGAGTGGTTATGATGTGTC	Scaffold804:804858-804919:-	CTCGTCAGAGTGGTTATGATGTGTCTATATTAATTTCATATCACAGCCAGCTTTGATGAGCG
Bge-Mir-2b	MIR-2	TATCACAGCCAGCTTTGATGAGCG	3p	CTCACAAAGCTGTTGTGATGTGCG	Scaffold804:807622-807679:-	CTCACAAAGCTGTTGTGATGTGTCGATTTGAGTTCATATCACAGCCAGCTTTGATGAGC
Bge-Mir-13a	MIR-2	TATCACAGCCATTTTTGACGAGTT	3p	CAGTCAAAATGACTGTGATGTG	Scaffold804:807734-807792:-	CAGTCAAAATGACTGTGATGTGTAGATTTAAGTCATATCACAGCCATTTTTGACGAGTT
Bge-Mir-13b	MIR-2	TATCACAGCCACTTTGATGAGC	Both	TCGTCAATTTGGTTGTGAAATG	Scaffold804:820526-820585:-	TCGTCAATTTGGTTGTGAAATGTTGTATTAAAAATTCATATCACAGCCACTTTGATGAGC
Bge-Mir-2c	MIR-2	TATCACAGCCAGCTTTGATGAGC	3p	GCATCAAATCTGGTTTGTCATA	Scaffold804:820664-820724:-	GCATCAAATCTGGTTTGTCATAGATTGCTTGAGTCCACTATCACAGCCAGCTTTGATGAGC
Bge-Mir-210	MIR-210	CTTGTGCGTGTGACAGCGGCTAT	3p	AGCTGCTGGACACTGCACAAGAT	Scaffold1748:131360-131419:+	AGCTGCTGGACACTGCACAAGATTAGCGATTAAAACTCTTGTGCGTGTGACAGCGGCTAT
Bge-Mir-216a	MIR-216	TAATCTCATGTGGTAACTGTGA	Both	CAGATTGCCACGTGGGGTTTCA	Scaffold383:716662-716721:-	TAATCTCATGTGGTAACTGTGAGTGATTTGCGCAACCTCAGATTGCCACGTGGGGTTTCA
Bge-Mir-216b	MIR-216	AAATATCAGCTGGTAATTCTGGG	5p	CAGATTGCTCGCTGGTATCTGG	Scaffold383:717880-717938:-	AAATATCAGCTGGTAATTCTGGGAAACATGAAATACCCAGATTGCTCGCTGGTATCTGG
Bge-Mir-219	MIR-219	AGGACTGTGTGTGGACATCAAT	3p	TGATTGTCCAAACGCAATTCTTG	Scaffold1386:268868-268927:-	TGATTGTCCAAACGCAATTCTTGTGGTTAGTCTAGTCAAGGACTGTGTGTGGACATCAAT
Bge-Mir-22	MIR-22	AAGCTGCCTAGTGAAGGGCAACA	3p	CGGCTCATCACCGGGCATCTTGC	Scaffold2523:49274-49336:+	CGGCTCATCACCGGGCATCTTGCGTGACGTTTGACTCTGCAAGCTGCCTAGTGAAGGGCAACA
Bge-Mir-252a	MIR-252	CTAAGTACTAGTGCCGCAGGAG	5p	CCTGCTGCTCAAGTGCTTATCA	Scaffold1231:310874-310935:-	CTAAGTACTAGTGCCGCAGGAGTGTGCTTGAGTAATTTCTCCTGCTGCTCAAGTGCTTATCA
Bge-Mir-252b	MIR-252	GTAAGTAGTTCTGCCGAAGACAA	5p	GTCTGCGCAATTCTACTTAAAC	Scaffold1231:351498-351559:-	GTAAGTAGTTCTGCCGAAGACAATTGACATTAGCTACATTGTCTGCGCAATTCTACTTAAAC
Bge-Mir-275	MIR-275	TCAGGTACCTGAAGTAGCGCGCG	3p	CGTGCTGCATCAGGTGCTAGTGACT	Scaffold207:2106422-2106485:+	CGTGCTGCATCAGGTGCTAGTGACTGTGAATAAATTGTCAGTCAGGTACCTGAAGTAGCGCGCG
Bge-Mir-276	MIR-276	TAGGAACTTCATACCGTGCTCT	3p	AGCGAGGTATAGAGTTCCTACG	Scaffold22706:2023-2081:-	AGCGAGGTATAGAGTTCCTACGTGGTATTTGTAATAGTAGGAACTTCATACCGTGCTCT
Bge-Mir-2765	MIR-2765	TGGTAACTCCACCACCGTTGGC	5p	CAACGGTAGAGGAGTTCCTTAT	Scaffold1486:250952-251012:+	TGGTAACTCCACCACCGTTGGCTGATTGAATGAAGTTGTCAACGGTAGAGGAGTTCCTTAT
Bge-Mir-277	MIR-277	TAAATGCACTATCTGGTACGACA	3p	CGTGTCAGAGGCGCGTTTACA	Scaffold338:873459-873523:-	CGTGTCAGAGGCGCGTTTACAAAGCTGCTGTTAGAAATTCTGTAAATGCACTATCTGGTACGACA
Bge-Mir-278	MIR-278	TCGGTGGGACTTTCGTCCGTTT	3p	ACGGATGATCGTCTCCGCCAACC	Scaffold132:158579-158638:+	ACGGATGATCGTCTCCGCCAACCGTGAATATAATAAGGTCGGTGGGACTTTCGTCCGTTT
Bge-Mir-279	MIR-279	TGACTAGAGTGACACTCGTCGA	3p	GACGGATGTTGCTCTGGTGCACG	Scaffold1178:243923-243982:+	GACGGATGTTGCTCTGGTGCACGTTATATGAATAGTCGTGACTAGAGTGACACTCGTCGA
Bge-Mir-279d	MIR-279	TGACTAGATCCACACTCATCAC	3p	GATGAGTGTAGGTCTGGTGCACA	Scaffold147:2089234-2089293:-	GATGAGTGTAGGTCTGGTGCACATGTGTTAAAAAGCTGTGACTAGATCCACACTCATCAC
Bge-Mir-279a	MIR-279	TGACTAGATCCACACTCATCC	3p	ATGGCTGCGTTTCTGGTGCATG	Scaffold17444:3002-3061:-	ATGGCTGCGTTTCTGGTGCATGTGCATTTGAAGATCTCATGACTAGATCCACACTCATCC
Bge-Mir-279b	MIR-279	TGACTAGATCCACACTCATCCA	3p	GATGGCTGTGTTTCTGGTGCATG	Scaffold164:1557127-1557188:-	GATGGCTGTGTTTCTGGTGCATGTGCATTTGAAGATCTCATGACTAGATCCACACTCATCCA
Bge-Mir-279c	MIR-279	TGACTAGATCCATACTCGTCTA	3p	GGCGGGTCTGGGTCTGGATTACG	Scaffold147:2087677-2087734:-	GGCGGGTCTGGGTCTGGATTACGCAATTTTAAGACGTGACTAGATCCATACTCGTCTA
Bge-Mir-279e	MIR-279	TGACTAGATTTTCACTCGTTCA	3p	GATGGGTGTATCTCTAGTGCATG	Scaffold309:303135-303194:-	GATGGGTGTATCTCTAGTGCATGTTTTTTTATATCTCATGACTAGATTTTCACTCGTTCA
Bge-Mir-2796	MIR-2796	GTAGGCCGGCGGAAACTACTTGC	3p	AGGGGTTTCTTTCGGCCTCCAG	Scaffold708:496196-496255:-	AGGGGTTTCTTTCGGCCTCCAGCCGACATGGAATGTTGTAGGCCGGCGGAAACTACTTGC
Bge-Mir-281	MIR-281	TGTCATGGAGTTGCTCTCTTTA	Both	AAGAGAGCTATCCGTCGACAGT	Scaffold1129:274505-274560:+	AAGAGAGCTATCCGTCGACAGTATTGTTTATAAACTGTCATGGAGTTGCTCTCTTTA
Bge-Mir-282	MIR-282	TAGCCTCTCCTAGGCTTTGTCTGT	5p	TAGACATAGCCTAAAAGAGGTTAG	Scaffold413:167896-167960:+	TAGCCTCTCCTAGGCTTTGTCTGTTCAGAGAATTACATCACTAGACATAGCCTAAAAGAGGTTAG
Bge-Mir-29	MIR-29	TAGCACCATTTGAAATCAGT	3p	TGGTTTCAAGTTGGTGGTAAG	Scaffold1018:201471-201532:-	TGGTTTCAAGTTGGTGGTAAGATTCAGCTTCATTCAAAACTCTAGCACCATTTGAAATCAGT
Bge-Mir-3049	MIR-3049	TCGGGAAGGCAGTTGCGGCGGATT	5p	TCCGTCCAACTCCTTTCCGTCT	Scaffold36:2815142-2815202:+	TCGGGAAGGCAGTTGCGGCGGATTGTGACGTCAGACGAGTCCGTCCAACTCCTTTCCGTCT
Bge-Mir-305	MIR-305	ATTGTACTTCATCAGGTGCTCTGG	5p	CCGGCATCTGTTGGAGTGCAACTGA	Scaffold207:2106558-2106619:+	ATTGTACTTCATCAGGTGCTCTGGTAGGTTCAGTATCCCGGCATCTGTTGGAGTGCAACTGA
Bge-Mir-306	MIR-306	TCAGGTACTGAGTGACTCTGAG	5p	CAGAGGCACTTGGTTTCTGGCC	Scaffold5210:5780-5835:-	TCAGGTACTGAGTGACTCTGAGTAATTTAATTCTCAGAGGCACTTGGTTTCTGGCC
Bge-Mir-31	MIR-31	AGGCAAGATGTCGGCATAGCTGA	5p	AGCTGTGTCACATCAAGCCAAC	Scaffold1307:353359-353418:-	AGGCAAGATGTCGGCATAGCTGATTATACTTGAAATTCAGCTGTGTCACATCAAGCCAAC
Bge-Mir-315	MIR-315	TTTTGATTGTTGCTCAGAAAGCC	5p	CTTTCGAGCAATAATCACAATC	Scaffold164:2198035-2198095:+	TTTTGATTGTTGCTCAGAAAGCCGTGACGTTGAAGCAGGCTTTCGAGCAATAATCACAATC
Bge-Mir-316	MIR-316	TGTCTTTTTCCGCTTTGCTGCCG	5p	ACAGCAAAGTGGAAGAGGCCGAT	Scaffold16:2921376-2921439:-	TGTCTTTTTCCGCTTTGCTGCCGCTGTTGTTTAGAGATTCGACAGCAAAGTGGAAGAGGCCGAT
Bge-Mir-317	MIR-317	TGAACACAGCTGGTGGTATCTCAGT	3p	GGGGAGCCACACTGAGTTCACT	Scaffold338:892361-892424:-	GGGGAGCCACACTGAGTTCACTCGAATATGAGAAACGAGTGAACACAGCTGGTGGTATCTCAGT
Bge-Mir-33	MIR-33	GTGCATTGTAGTTGCATTGCA	5p	CAATACTTCTATAGTGCAACACC	Scaffold711:287928-287989:-	GTGCATTGTAGTTGCATTGCATGTTGTCATGAAACTATGCAATACTTCTATAGTGCAACACC
Bge-Mir-34	MIR-34	TGGCAGTGTGGTTAGCTGGTTGT	5p	CGACCGCTTCTGCACTGCCCTC	Scaffold338:858241-858299:-	TGGCAGTGTGGTTAGCTGGTTGTGTAGTTGTTAATCACGACCGCTTCTGCACTGCCCTC
Bge-Mir-375	MIR-375	TTTGTTCGTTCGGCTCGAGTTA	3p	ACTTGCGCTTTGCGGACAAACT	Scaffold551:487185-487244:-	ACTTGCGCTTTGCGGACAAACTGTTGCATTCCAAGGCGTTTGTTCGTTCGGCTCGAGTTA
Bge-Mir-67	MIR-67	TCACAACCTCCTTGAGTGAGCGA	3p	ACTCACTCAACCTGGGTGTGATG	Scaffold552:140449-140509:-	ACTCACTCAACCTGGGTGTGATGTGTTTATGGAGCCCATCACAACCTCCTTGAGTGAGCGA
Bge-Mir-7	MIR-7	TGGAAGACTAGTGATTTTGTTGTT	5p	CAAGGAATCACTAATCATCCTA	Scaffold1783:352146-352205:-	TGGAAGACTAGTGATTTTGTTGTTCTTTAATTGAGTAACAAGGAATCACTAATCATCCTA
Bge-Mir-71	MIR-71	TGAAAGACATGGGTAGTGAGATG	5p	TCTCACTACCTTGTCTTTCATG	Scaffold804:820775-820835:-	TGAAAGACATGGGTAGTGAGATGTTGGTTGTATCTTGCATCTCACTACCTTGTCTTTCATG
Bge-Mir-750	MIR-750	CCAGATCTAACTCTTCCAGCTCA	3p	AGTTGGAAGTGGGGATCTAGGCA	Scaffold1358:325731-325816:-	AGTTGGAAGTGGGGATCTAGGCACAGAATTGCGTAATTTTAAAACTGCAACTTCCAGATAGTGCCAGATCTAACTCTTCCAGCTCA
Bge-Mir-76	MIR-76	TTCGTTGTCGACGAAACCTGCA	3p	CGGGTTTCGCGACGATTGAGCC	Scaffold367:763980-764040:+	CGGGTTTCGCGACGATTGAGCCGGATAAAGTTGAACAGGTTCGTTGTCGACGAAACCTGCA
Bge-Mir-8	MIR-8	TAATACTGTCAGGTAAAGATGTC	3p	CATCTTACCGGGCAGCATTAGA	Scaffold1545:268925-268983:+	CATCTTACCGGGCAGCATTAGAATGTGTTAGAGCTCTAATACTGTCAGGTAAAGATGTC
Bge-Mir-87c	MIR-87	GTGAGCAAAGTTTCAGGTGTGT	3p	CGCCTGATACTTGCTTCAACCT	Scaffold70:1851925-1851982:-	CGCCTGATACTTGCTTCAACCTGGGTATTTGACAAGGTGAGCAAAGTTTCAGGTGTGT
Bge-Mir-87a	MIR-87	GTGAGCAAAGTTTCAGGTGTGT	3p	GGGCCTGAATCCTTGCTCAGCCT	Scaffold70:22446-22503:-	GGGCCTGAATCCTTGCTCAGCCTGATGTAAAAAGGTGAGCAAAGTTTCAGGTGTGT
Bge-Mir-87b	MIR-87	GTGAGCAAAGTTTCAGGTGTGT	3p	CGCCTGATACTTGCTTTAACCT	Scaffold70:23160-23215:-	CGCCTGATACTTGCTTTAACCTGAGTATTTGACAAGGTGAGCAAAGTTTCAGGTGTGT
Bge-Mir-9d	MIR-9	TCTTTGGTTATCTAGCTGTATGA	5p	ATAAAGCTAGGTTACCGAAGTTA	Scaffold240:1038521-1038580:+	TCTTTGGTTATCTAGCTGTATGAGTGAAATGAGCGTCATAAAGCTAGGTTACCGAAGTTA
Bge-Mir-9a	MIR-9	TCTTTGGTGATCTAGCTGTATGA	5p	ATAAAGCTAGATTACCGAAGTCA	Scaffold5210:3836-3896:-	TCTTTGGTGATCTAGCTGTATGAGTGTAAAACGACATCATAAAGCTAGATTACCGAAGTCA
Bge-Mir-9b	MIR-9	TCTTTGGTGATGTAGCTGTATGA	5p	ATAAAGCTAGATTACCAAAGCA	Scaffold5210:5672-5731:-	TCTTTGGTGATGTAGCTGTATGATTGCTGTAGAAGGTCATAAAGCTAGATTACCAAAGCA
Bge-Mir-9c	MIR-9	TCTTTGGTATCCTAGCTGTAGG	5p	TAAAGCTATTGTACCAAAGTA	Scaffold5210:9882-9941:-	TCTTTGGTATCCTAGCTGTAGGTTGTATTAGCTGCTCCTAAAGCTATTGTACCAAAGTA
Bge-Mir-92a	MIR-92	TATTGCACTTGTCCCGGCCTAT	3p	AGTCCGTGACTTGTGGCAATATT	Scaffold702:1049047-1049106:+	AGTCCGTGACTTGTGGCAATATTATCATTGTATACAAATATTGCACTTGTCCCGGCCTAT
Bge-Mir-92b	MIR-92	AATTGCACTTGTCCCGGCCTGC	3p	AGGCCGTGTCAGGTGCACTTTG	Scaffold702:1049172-1049228:+	AGGCCGTGTCAGGTGCACTTTGTAATATTCGCTCAAATTGCACTTGTCCCGGCCTGC
Bge-Mir-92c	MIR-92	AATTGCACTTGTCCCGGCCTGA	Both	AGGCTGTGACTTGTGCAAGTTTT	Scaffold721:145973-146031:-	AGGCTGTGACTTGTGCAAGTTTTGTGATATATGATCAAATTGCACTTGTCCCGGCCTGA
Bge-Mir-92d	MIR-92	AATTGCACTTGTTATATTCTTGA	3p	CAGGATATGACATTTGCAAATTT	Scaffold721:346194-346251:+	CAGGATATGACATTTGCAAATTTTGTGATTTAAAAAATTGCACTTGTTATATTCTTGA
Bge-Mir-927b	MIR-927	TTTAGAATTTGTACGCTTTGT	5p	AAAGCATATGGATTCTTGAGC	Scaffold1421:425040-425102:+	TTTAGAATTTGTACGCTTTGTTGTAATTTTTTTAAAAATCACAAAGCATATGGATTCTTGAGC
Bge-Mir-927a	MIR-927	TTTAGAATTCCTACGCTTTACC	5p	CAAAGCGTTTGAATTCTGAAAC	Scaffold63:1177093-1177151:+	TTTAGAATTCCTACGCTTTACCGTTTCACTTGAAAGGCAAAGCGTTTGAATTCTGAAAC
Bge-Mir-929	MIR-929	AAATTGACTCTAGTAGGGAGTC	5p	CTCCCTAACGGAGTCAGATTGA	Scaffold860:479316-479378:+	AAATTGACTCTAGTAGGGAGTCCGTATTATAAACATAGTGACTCCCTAACGGAGTCAGATTGA
Bge-Mir-932	MIR-932	TGCAAGCAGTGCGGAAGTGAGG	3p	TCAATTCCGTAGTGCATTGCAGT	Scaffold104:302165-302223:+	TCAATTCCGTAGTGCATTGCAGTGTTTGATGTAGATCTGCAAGCAGTGCGGAAGTGAGG
Bge-Mir-96b	MIR-96	CTTGGCACTGGAAGAATTCACAGA	5p	GTGGATCTCCCTGTGCCAAAGC	Scaffold999:164595-164653:-	CTTGGCACTGGAAGAATTCACAGATATTTTTGAAATCGTGGATCTCCCTGTGCCAAAGC
Bge-Mir-96a	MIR-96	AATGGCACTGGAAGAATTCACGGG	5p	CGTGATTCCCCGGTGCCATCCC	Scaffold999:192259-192317:-	AATGGCACTGGAAGAATTCACGGGGAATAAAAACGCCCGTGATTCCCCGGTGCCATCCC
Bge-Mir-965	MIR-965	CGGGAGAAGCTGTAACGATTATG	5p	TAAGCGTATAGCTTTTCCCCTT	Scaffold718:609142-609200:-	CGGGAGAAGCTGTAACGATTATGTTTTATTACCATCATAAGCGTATAGCTTTTCCCCTT
Bge-Mir-971	MIR-971	CACTCTAAGCTCGAACACCAAGC	5p	TTGGTGTTCTACCTTACAGTGA	Scaffold824:229881-229942:+	CACTCTAAGCTCGAACACCAAGCCTGGAACCTGTACCGTTTGGTGTTCTACCTTACAGTGA
Bge-Mir-993	MIR-10	TACCCTGTAGATCCGGGCTTTTG	Both	GAAGCTCGTCTCTACAGGTATCT	Scaffold415:148381-148446:+	TACCCTGTAGATCCGGGCTTTTGTAGAACCCCTGTAGATATCAGAAGCTCGTCTCTACAGGTATCT
Bge-Mir-995b	MIR-29	TAGCACCATGGGATTCAGCTTA	3p	AGTTGAATTTTGTGGCTGCTTCA	Scaffold339:440856-440913:-	AGTTGAATTTTGTGGCTGCTTCACATAAATTAATTGTAGCACCATGGGATTCAGCTTA
Bge-Mir-995a	MIR-29	TAGCACCACATGATTCAGCTTA	3p	AGCTGACTCGTGCGGTTGCCACG	Scaffold5:240447-240507:-	AGCTGACTCGTGCGGTTGCCACGTTGTGTCTGAGATGCGTAGCACCACATGATTCAGCTTA
Bge-Mir-iab-4	MIR-iab-4	ACGTATACTGAATGTATCCTGA	5p	CGGTATACCTTCAGTATACGTAACA	Scaffold951:1153211-1153270:+	ACGTATACTGAATGTATCCTGAGTGTATTCTTTTCCGGTATACCTTCAGTATACGTAACA
Bge-Mir-3770	MIR-3770	AATCCTGCATCAAGTGCGTTGCT	5p	CAACGCTTTGACAGCAGGAATTT	Scaffold57:2529895-2529954:-	AATCCTGCATCAAGTGCGTTGCTTGGATTTCAAACAGCAACGCTTTGACAGCAGGAATTT
Bge-Mir-6012	MIR-6012	TTCGGCGATGAGATCAGCCAGT	3p	AGGCTGACCTCTTCACCTGTGGAAAT	Scaffold991:499982-500048:-	AGGCTGACCTCTTCACCTGTGGAAATGTGAATTGAGATTAGACATTTCGGCGATGAGATCAGCCAGT
Bge-Mir-2001	MIR-2001	TTTGTGACCGCCATAATGGGCA	5p	CTCGTTATCACGTTCGCAATT	Scaffold1231:362451-362515:-	TTTGTGACCGCCATAATGGGCATTTCTTACAATTCACTACAATGCTCGTTATCACGTTCGCAATT
Bge-Mir-bg-5a	MIR-bg5	TGTGATGTGCATGTGGGCTTTCC	5p	TGGCCCACAAGTACATCATTAGC	Scaffold1379:119400-119458:-	TGTGATGTGCATGTGGGCTTTCCGAAATTTAACAGGTGGCCCACAAGTACATCATTAGC
Bge-Mir-bg5b	MIR-bg5	TGTGATGTGCATGTGGGCTTTCC	5p	TGGCCCACACTTACATCACTTGC	Scaffold1379:123394-123452:-	TGTGATGTGCATGTGGGCTTTCCGATATATGACAGGTGGCCCACACTTACATCACTTGC
