# Supplementary material for: The microRNA toolkit of insects
Source: Sci Rep. 2016 Nov 24;6:37736. doi: 10.1038/srep37736 (PMC5121899; doi:10.1038/srep37736)
Supplement: Supplementary Table 2 [file srep37736-s3.xls]

## Sheet: Sheet1
The microRNA toolkit of insects. Guillem Ylla, Bastian Fromm, Maria-Dolors Piulachs, Xavier Belles
Supplementary Table S2. Read counts for mature and star arms of all miRNA candidates of Blattella germanica in the two dsMock and two dsDicer-1 libraries
	C1	C3	T1	T2	C1-stars	C3-stars	T1-stars	T2-stars
candidate-1	53	18	15	22	0	0	0	0
candidate-2	5	6	7	8	0	0	0	0
candidate-3	810	531	542	465	182	180	96	98
candidate-4	0	0	0	0	0	0	0	0
candidate-5	4	8	5	6	0	0	0	0
candidate-6	0	1	1	1	1	0	0	0
candidate-7	0	2	1	2	0	0	0	0
candidate-8	8	3	17	8	0	0	2	0
candidate-9	26	41	39	22	13	14	4	2
candidate-10	38	46	28	22	20	8	6	5
candidate-11	36	38	38	24	17	13	4	5
candidate-12	120	105	88	75	0	0	0	0
candidate-13	44	31	41	14	52	37	14	16
candidate-14	3	3	7	5	1	1	0	1
candidate-15	0	0	0	0	0	1	0	1
candidate-16	0	0	1	1	0	0	4	1
candidate-17	0	0	2	2	0	0	0	0
candidate-18	3	4	0	0	0	0	0	0
candidate-19	3	4	0	0	0	0	0	0
candidate-20	0	0	1	0	0	0	0	0
candidate-21	1	2	3	0	0	0	0	0
candidate-22	0	0	0	0	0	0	1	0
candidate-23	0	0	0	0	0	0	0	0
candidate-24	0	0	0	0	0	0	0	0
candidate-25	1	0	0	1	0	0	1	1
candidate-26	15	24	25	16	4	4	0	2
candidate-27	8	30	7	14	1	1	0	1
candidate-28	3	4	13	6	0	0	0	0
candidate-29	3	1	0	0	0	1	0	0
candidate-30	8	5	12	20	0	0	0	0
candidate-31	1	2	1	1	4	11	2	3
candidate-32	0	1	0	0	0	0	0	0
candidate-33	0	2	1	1	0	0	0	0
candidate-34	0	1	0	0	0	0	0	1
candidate-35	6	12	4	3	0	7	3	2
candidate-36	0	2	0	2	2	3	1	3
candidate-37	56	64	56	58	10	7	4	8
candidate-38	23	105	49	46	1	2	0	2
candidate-39	0	0	0	0	0	0	0	0
candidate-40	0	2	0	1	0	0	0	0
candidate-41	0	0	0	0	0	0	0	0
candidate-42	0	2	0	0	0	0	0	2
candidate-43	1	1	0	0	1	1	0	0
candidate-44	0	2	0	0	0	0	0	0
candidate-45	1	1	0	2	1	1	0	0
candidate-46	0	0	1	1	0	0	0	0
candidate-47	4	6	6	6	38	35	114	91
candidate-48	29	24	12	14	1	0	0	0
candidate-49	1	3	1	2	0	0	3	0
candidate-50	0	0	0	0	0	0	0	0
candidate-51	56	57	39	20	0	0	0	0
candidate-52	1	0	0	1	1	0	0	2
candidate-53	0	0	0	0	0	0	0	0
candidate-54	46	37	27	18	54	37	12	17
candidate-55	1	1	0	0	0	0	0	0
candidate-56	0	1	0	1	0	0	0	0
candidate-57	1	0	1	0	0	0	0	0
candidate-58	0	0	0	0	0	0	0	0
candidate-59	193	142	77	65	152	118	63	51
candidate-60	1	0	1	0	0	1	3	0
candidate-61	0	3	0	1	0	4	0	2
candidate-62	2	7	2	2	10	1	6	3
candidate-63	0	0	0	0	0	0	0	0
candidate-64	206	289	54	40	266	444	23	21
candidate-65	474	720	157	129	3	1	34	26
candidate-66	3	1	5	4	2	0	0	0
candidate-67	5	10	2	4	2	0	0	0
candidate-68	8	3	8	4	7	3	7	3
candidate-69	1	3	0	0	1	1	0	0
candidate-70	1	3	0	0	0	0	0	0
candidate-71	0	0	0	0	0	0	0	0
candidate-72	5	1	0	4	0	0	0	0
candidate-73	0	0	0	0	0	0	1	0
candidate-74	0	0	24	1	0	0	0	0
candidate-75	0	2	1	0	0	0	0	0
candidate-76	0	0	0	0	0	0	0	0
candidate-77	5	3	5	7	0	0	0	0
candidate-78	111	159	76	57	0	0	0	0
candidate-79	117	129	78	42	0	0	0	0
candidate-80	96	125	71	49	0	0	0	0
candidate-81	0	0	0	1	0	0	0	0
candidate-82	23	26	18	29	9	11	16	12
candidate-83	0	1	2	0	0	0	2	0
candidate-84	0	0	0	0	0	0	0	0
candidate-85	0	0	0	0	0	0	0	0
candidate-86	3	2	8	4	0	0	0	0
candidate-87	3	5	0	0	0	0	0	0
candidate-88	1	3	0	0	0	0	0	0
candidate-89	12	57	0	13	0	2	0	0
candidate-90	11	58	0	12	0	0	0	0
candidate-91	0	0	0	0	9	32	0	8
candidate-92	0	0	0	0	0	2	0	0
candidate-93	15	50	0	16	0	0	0	0
candidate-94	8	61	0	16	0	2	0	0
candidate-95	0	0	0	0	0	0	0	0
candidate-96	0	0	0	0	9	32	0	8
candidate-97	11	57	0	15	0	2	0	0
candidate-98	0	0	0	0	0	0	0	0
candidate-99	22	46	0	17	0	0	0	0
candidate-100	7	58	0	15	1	19	0	2
candidate-101	2	4	0	2	0	0	0	0
candidate-102	17	15	0	9	0	0	0	0
candidate-103	1	1	0	0	1	0	1	2
candidate-104	2	4	0	2	0	0	0	0
candidate-105	10	63	0	14	1	19	0	2
candidate-106	0	0	0	0	1	0	0	0
candidate-107	0	0	0	0	0	0	0	0
candidate-108	0	3	0	1	0	0	0	0
candidate-109	20	15	1	10	14	14	0	10
candidate-110	4	8	12	5	0	0	5	3
candidate-111	109	43	75	60	71	28	54	40
candidate-112	0	3	3	2	1	4	2	5
candidate-113	0	1	4	0	5	4	3	3
candidate-114	31	98	62	45	5	4	2	4
candidate-115	0	0	0	0	0	0	0	0
candidate-116	15	187	45	32	5	9	10	12
candidate-117	5	27	11	23	4	3	1	3
candidate-118	703	227	407	414	1142	368	674	634
candidate-119	3	4	0	1	1	1	0	1
candidate-120	16	57	9	29	0	3	2	1
candidate-121	22	41	17	18	0	3	1	0
candidate-122	8	2	4	1	2	0	1	1
candidate-123	0	0	0	0	0	0	0	0
candidate-124	0	0	0	1	0	0	0	0
candidate-125	0	0	0	0	0	0	0	0
candidate-126	0	0	1	0	0	0	0	0
candidate-127	1	0	0	3	0	0	0	1
candidate-128	2	1	2	2	0	1	1	2
candidate-129	1	2	2	4	1	2	1	2
candidate-130	0	0	1	2	0	0	2	2
candidate-131	0	1	0	0	1	1	0	0
candidate-132	0	0	0	0	0	1	1	1
candidate-133	4	4	0	1	0	1	0	1
candidate-134	670	431	355	198	630	412	352	176
candidate-135	2	6	3	9	0	0	1	0
candidate-136	0	0	0	0	1	2	4	3
candidate-137	32	47	95	101	0	0	2	0
candidate-138	32	47	95	101	3	302	13	152
candidate-139	0	2	0	0	0	0	0	0
candidate-140	1	1	2	0	1	2	4	1
candidate-141	1	1	2	0	1	0	3	0
candidate-142	1	4	1	1	0	1	1	0
candidate-143	0	0	0	0	0	0	0	0
candidate-144	0	0	0	0	0	0	0	0
candidate-145	2	3	2	3	1	2	0	1
candidate-146	1	0	1	1	0	1	0	0
candidate-147	0	0	1	0	0	0	0	0
candidate-148	9	24	19	12	2	4	6	4
candidate-149	0	1	2	1	0	0	0	0
candidate-150	8	1	3	3	8	0	4	1
candidate-151	43	35	28	53	13	18	14	13
candidate-152	0	0	0	1	0	0	0	1
candidate-153	0	0	0	0	0	0	0	0
candidate-154	0	3	1	0	1	0	0	0
candidate-155	0	0	1	0	0	1	1	0
candidate-156	0	0	0	0	0	0	0	0
candidate-157	0	0	0	0	0	0	0	0
candidate-158	2	7	2	7	1	1	1	0
candidate-159	0	0	1	1	1	1	0	3
candidate-160	1	3	3	3	2	0	0	0
candidate-161	0	1	1	0	1	0	0	0
candidate-162	0	0	0	0	0	0	0	0
candidate-163	0	1	1	0	0	2	1	0
candidate-164	0	0	0	0	3	3	0	1
candidate-165	0	1	2	1	0	2	3	0
candidate-166	0	4	5	3	1	2	0	1
candidate-167	2	1	2	1	0	0	2	0
candidate-168	0	0	2	0	0	0	0	0
candidate-169	0	0	0	0	0	1	1	0
candidate-170	0	0	0	0	0	1	1	0
candidate-171	0	0	0	0	0	0	0	0
candidate-172	0	0	0	0	0	0	0	0
candidate-173	0	0	0	0	0	0	0	0
candidate-174	2	7	5	2	0	0	0	0
candidate-175	2	7	5	2	0	0	0	0
candidate-176	78	85	83	59	10	10	7	11
candidate-177	1	2	4	4	0	0	0	1
candidate-178	1	0	0	0	1	1	0	0
candidate-179	1	0	2	2	0	0	7	3
candidate-180	0	0	0	0	0	0	0	0
candidate-181	0	0	0	0	0	0	0	0
candidate-182	10	12	19	8	0	0	1	0
candidate-183	0	1	0	2	0	0	0	0
candidate-184	1	0	1	0	0	0	0	0
candidate-185	1	2	0	1	0	0	0	0
candidate-186	1	0	0	0	0	0	0	0
candidate-187	4	13	5	8	2	9	1	3
candidate-188	2	3	4	0	2	1	3	0
candidate-189	1	2	0	1	0	0	1	1
candidate-190	1	0	0	0	1	0	0	0
candidate-191	0	0	1	0	0	0	0	0
candidate-192	0	8	0	4	0	0	0	0
candidate-193	4	2	1	0	1	1	1	1
candidate-194	2	1	3	1	0	3	2	2
candidate-195	14	6	14	5	0	0	0	0
candidate-196	0	0	0	0	0	0	0	0
candidate-197	1	2	1	1	1	2	0	0
candidate-198	9	4	6	10	0	1	1	1
candidate-199	46	32	68	27	15	14	11	9
candidate-200	15	43	8	30	0	3	2	1
candidate-201	148	36	268	24	3	0	2	1
candidate-202	2	3	3	5	0	0	2	1
candidate-203	9	16	22	7	13	17	28	13
candidate-204	1	3	28	4	0	2	18	2
candidate-205	0	0	0	0	0	0	0	0
candidate-206	0	0	0	0	0	0	0	0
candidate-207	180	329	113	206	11	24	13	10
candidate-208	1	1	0	2	0	0	0	0
candidate-209	0	0	1	0	0	0	0	0
candidate-210	0	0	0	1	1	0	1	0
candidate-211	0	0	0	0	3	0	4	0
candidate-212	395	321	457	384	364	252	299	278
candidate-213	0	0	0	0	0	0	0	0
candidate-214	24	9	15	4	21	25	32	11
candidate-215	1	2	0	1	0	0	0	0
candidate-216	2	1	2	3	1	0	0	1
candidate-217	0	0	0	0	1	1	0	0
candidate-218	4	15	9	5	235	1554	179	180
candidate-219	29	14	2	11	26	12	2	8
candidate-220	8	36	3	27	1	2	0	0
candidate-221	0	0	1	1	1	0	0	0
candidate-222	0	2	1	1	0	0	0	0
candidate-223	0	3	1	2	0	0	1	1
candidate-224	3	3	1	0	9	26	19	23
candidate-225	8	6	8	0	0	0	0	0
candidate-226	2	1	8	1	99	143	168	214
candidate-227	0	2	0	0	0	0	0	0
candidate-228	0	5	1	3	0	1	0	0
candidate-229	3	2	1	1	2	0	1	0
candidate-230	0	2	0	0	0	0	0	0
candidate-231	1	2	4	1	1	0	1	0
candidate-232	2	1	2	3	15	20	40	12
candidate-233	2	1	2	3	3	2	3	2
candidate-234	12	24	32	26	0	2	5	1
candidate-235	2	1	3	4	14	12	8	9
candidate-236	27	40	46	35	5	13	8	2
candidate-237	0	0	0	0	0	0	0	0
candidate-238	0	0	0	0	0	0	0	0
candidate-239	0	2	3	0	4	13	4	5
candidate-240	0	0	0	0	0	0	0	0
candidate-241	0	2	1	0	0	2	0	1
candidate-242	0	0	0	0	0	0	0	0
candidate-243	1	0	0	0	0	0	0	0
candidate-244	0	0	1	0	0	0	0	0
candidate-245	0	0	0	1	0	3	0	1
candidate-246	0	0	0	0	0	0	0	0
candidate-247	1	3	1	3	0	0	3	0
candidate-248	0	2	0	0	1	0	1	1
candidate-249	1	0	0	1	0	0	0	0
candidate-250	0	0	0	0	0	0	0	0
candidate-251	1	1	1	1	0	0	0	1
candidate-252	1	1	1	1	0	2	2	2
candidate-253	0	0	0	0	0	1	0	3
candidate-254	83	96	118	84	13	299	55	156
candidate-255	1	2	5	3	1	0	0	0
candidate-256	1	2	5	3	0	0	0	0
candidate-257	0	3	3	2	1	4	2	5
candidate-258	0	1	4	0	5	4	3	3
candidate-259	0	0	0	1	0	0	0	0
candidate-260	135	97	99	93	82	55	35	55
candidate-261	3	21	0	0	1	0	0	0
candidate-262	0	0	0	0	0	0	0	0
candidate-263	7	6	11	5	1	0	1	0
candidate-264	0	0	1	1	0	0	1	0
candidate-265	1	1	0	1	0	0	0	0
candidate-266	1354	1087	359	287	1203	810	295	295
candidate-267	1	2	4	4	5	7	5	9
candidate-268	0	0	0	0	0	0	0	0
candidate-269	0	0	1	1	0	0	0	2
candidate-270	0	1	1	0	0	0	0	0
candidate-271	30	55	65	47	4	15	20	9
candidate-272	37	89	76	75	1	3	7	4
candidate-273	5	6	4	3	1	0	1	0
candidate-274	36	47	29	26	23	33	14	18
candidate-275	2	6	4	3	0	0	1	0
candidate-276	3	6	5	2	0	3	2	1
candidate-277	1	0	2	0	0	0	0	0
candidate-278	0	0	0	0	0	0	0	0
candidate-279	5	7	4	1	5	7	4	0
candidate-280	0	0	0	0	0	0	0	0
candidate-281	2	2	1	1	1	2	0	1
candidate-282	3	2	4	1	3	1	6	0
candidate-283	1868	2890	2581	1797	1812	2827	2529	1704
candidate-284	0	0	0	0	0	0	0	0
candidate-285	4	3	7	1	0	0	2	0
candidate-286	101	59	72	59	0	0	0	0
candidate-287	0	0	0	0	0	0	0	0
candidate-288	137	699	297	171	2	4	3	5
candidate-289	1	0	2	1	3	2	5	1
candidate-290	0	0	0	0	0	0	0	0
candidate-291	0	1	2	0	0	0	1	0
candidate-292	1	0	2	0	2	0	5	1
candidate-293	1	9	0	4	1	0	0	2
candidate-294	31	102	57	57	3	6	1	3
candidate-295	0	0	0	0	0	0	0	0
candidate-296	0	1	0	0	0	2	0	4
candidate-297	1	2	0	0	0	0	0	0
candidate-298	0	0	0	0	0	0	0	0
candidate-299	0	0	1	0	0	0	0	0
candidate-300	2	1	3	1	0	0	0	0
candidate-301	27	25	17	17	4	8	1	3
candidate-302	1	0	2	1	0	0	0	0
candidate-303	1	0	0	1	1	2	1	7
candidate-304	0	0	0	0	0	0	0	0
candidate-305	0	0	0	0	0	0	0	0
candidate-306	0	0	0	0	0	1	0	0
candidate-307	5	25	9	17	6	4	1	3
candidate-308	0	0	4	1	0	0	0	0
candidate-309	0	2	0	0	0	0	0	0
candidate-310	21190	12424	16485	8818	21871	12709	16975	9241
candidate-311	0	1	1	0	0	0	0	0
candidate-312	0	0	0	0	0	0	0	0
candidate-313	1	0	0	2	3	2	2	3
candidate-314	0	0	0	0	0	1	0	1
candidate-315	19	13	11	8	10	7	6	4
candidate-316	4	7	11	9	1	0	3	3
candidate-317	0	0	0	0	0	0	0	0
candidate-318	5	15	14	5	0	1	0	0
candidate-319	3	0	1	1	3	1	1	0
candidate-320	0	1	0	0	0	0	0	0
candidate-321	2	4	7	6	1	0	1	2
candidate-322	0	0	0	0	0	0	0	0
candidate-323	2	0	1	0	1	0	1	0
candidate-324	16	27	33	18	19	22	37	32
candidate-325	0	0	0	0	0	0	0	0
candidate-326	4	0	4	1	0	1	1	1
candidate-327	63	33	81	56	463	203	432	251
candidate-328	10	9	11	12	29	17	15	21
candidate-329	1	0	0	0	0	0	0	0
candidate-330	0	1	0	0	0	0	0	0
candidate-331	0	0	0	0	0	0	0	0
candidate-332	0	0	0	0	0	0	0	0
candidate-333	11	47	5	32	2	4	1	1
candidate-334	0	1	0	0	0	1	0	0
candidate-335	0	0	0	0	0	0	0	0
candidate-336	1	1	2	2	0	0	2	2
candidate-337	38	21	31	21	0	0	0	0
candidate-338	1	1	1	1	0	0	0	0
candidate-339	2	6	16	21	0	0	4	2
candidate-340	0	0	0	0	0	0	0	0
candidate-341	0	2	1	1	0	0	0	0
candidate-342	3	1	0	1	0	0	0	0
candidate-343	0	0	0	0	0	0	0	0
candidate-344	0	0	0	0	0	0	0	0
candidate-345	5	3	9	4	23	38	42	26
candidate-346	0	0	1	0	0	0	0	0
candidate-347	3	4	1	2	1	1	1	1
candidate-348	0	0	0	0	0	0	0	0
candidate-349	0	3	3	2	1	4	2	5
candidate-350	0	1	4	0	5	4	3	3
candidate-351	0	1	1	0	0	0	0	0
candidate-352	0	0	0	1	0	0	0	0
candidate-353	0	0	0	0	0	0	0	0
candidate-354	2	4	1	2	0	0	0	0
candidate-355	2	4	1	2	1	1	0	2
candidate-356	0	2	0	0	0	0	0	0
candidate-357	0	1	0	0	0	0	0	0
candidate-358	0	0	0	0	0	0	0	0
candidate-359	0	1	0	0	2	15	0	3
candidate-360	0	0	0	0	1	0	0	1
candidate-361	94	99	42	28	0	0	0	0
candidate-362	0	0	0	2	0	0	0	0
candidate-363	0	0	0	0	0	0	0	0
candidate-364	20	14	17	23	0	0	0	0
candidate-365	5	19	5	3	0	0	0	0
candidate-366	3	3	1	1	1	2	0	0
candidate-367	2	0	0	1	2	1	0	4
candidate-368	0	0	0	0	0	0	0	0
candidate-369	0	5	0	1	0	0	1	0
candidate-370	1	2	0	2	0	1	0	0
candidate-371	2	1	0	1	5	1	2	2
candidate-372	1	0	0	0	1	1	0	0
candidate-373	0	0	0	1	0	1	0	0
candidate-374	0	3	1	1	1	1	1	0
candidate-375	1	2	1	0	0	0	0	0
candidate-376	1	2	1	0	0	0	0	0
candidate-377	0	0	0	1	0	0	0	0
candidate-378	0	1	0	3	3	9	9	1
candidate-379	3	1	0	4	2	1	8	9
candidate-380	0	0	0	0	0	1	0	0
candidate-381	1	0	0	0	0	0	0	0
candidate-382	4	7	5	3	1	0	0	0
candidate-383	8	22	27	15	35	33	45	44
candidate-384	1	0	1	1	0	0	0	0
candidate-385	0	1	1	3	1	1	1	0
candidate-386	0	1	0	0	0	0	0	0
candidate-387	0	0	0	0	0	0	0	0
candidate-388	7	0	3	1	0	0	0	0
candidate-389	16	6	13	8	11	5	12	5
candidate-390	0	1	1	0	2	2	0	0
candidate-391	0	0	0	0	0	0	0	0
candidate-392	0	0	1	0	0	0	2	0
candidate-393	7	9	3	21	0	0	0	0
candidate-394	0	0	0	0	0	0	0	0
candidate-395	1	0	0	0	0	0	0	0
candidate-396	0	0	1	0	0	0	0	0
candidate-397	1	0	1	1	0	0	0	0
candidate-398	0	0	0	0	0	0	0	0
candidate-399	0	0	1	1	1	1	0	3
candidate-400	1	3	0	1	1	3	0	0
candidate-401	0	0	0	0	0	0	0	0
candidate-402	0	0	0	1	0	0	0	0
candidate-403	4	4	0	2	1	1	0	0
candidate-404	0	0	1	0	0	2	1	0
candidate-405	1	0	2	1	0	0	0	0
candidate-406	0	1	0	0	1	0	0	0
candidate-407	1	0	0	0	0	0	0	0
candidate-408	14	12	11	11	0	0	0	0
candidate-409	381	327	782	283	408	345	831	308
candidate-410	0	1	0	0	0	1	0	0
candidate-411	0	0	3	0	1	1	2	1
candidate-412	0	0	0	0	0	0	0	0
candidate-413	10	5	8	10	0	0	0	0
candidate-414	0	2	1	0	0	2	0	0
candidate-415	2	2	2	6	0	0	0	0
candidate-416	2	2	2	6	0	0	0	0
candidate-417	3	1	0	0	0	0	0	0
candidate-418	2	2	0	2	11	1	1	5
candidate-419	0	2	0	1	0	0	0	0
candidate-420	14	20	18	14	0	2	0	2
candidate-421	0	0	0	0	0	0	0	0
candidate-422	44	81	51	61	14	28	3	12
candidate-423	3	4	2	3	4	3	8	4
candidate-424	2	24	1	4	0	0	0	0
candidate-425	3	0	1	0	1	5	4	0
candidate-426	3	0	1	0	0	0	1	0
candidate-427	0	0	0	0	2	0	0	0
candidate-428	8	5	0	7	0	1	0	0
candidate-429	0	0	0	0	0	0	0	0
candidate-430	0	0	0	0	0	0	0	0
candidate-431	1	0	2	0	1	0	0	0
candidate-432	0	1	0	2	1	8	8	1
candidate-433	1	1	1	0	0	0	0	0
candidate-434	3	6	11	4	57	42	128	90
candidate-435	28	151	0	26	2	7	0	1
candidate-436	0	0	0	0	0	0	0	0
candidate-437	2	1	0	0	0	0	0	0
candidate-438	0	0	0	0	0	1	0	0
candidate-439	9	25	4	9	0	2	0	2
candidate-440	4	4	8	7	0	0	0	0
candidate-441	2	0	0	0	0	0	1	1
candidate-442	1	0	0	0	0	0	0	0
candidate-443	0	0	0	1	0	0	0	0
candidate-444	0	0	0	0	0	0	0	0
candidate-445	0	11	0	1	2	2	0	2
candidate-446	2	5	5	2	0	0	0	0
candidate-447	0	1	4	0	0	0	2	0
candidate-448	7	11	5	4	2	3	2	0
candidate-449	34	90	44	41	0	4	0	2
candidate-450	0	0	1	0	1	4	1	4
candidate-451	14	182	44	40	16	24	27	27
candidate-452	1	3	28	4	0	2	18	2
candidate-453	1	2	7	0	0	0	0	0
candidate-454	0	0	0	2	3	3	0	1
candidate-455	2	1	2	2	1	0	1	0
candidate-456	2	1	2	2	9	30	19	16
candidate-457	0	0	0	0	0	0	0	0
candidate-458	0	0	0	0	0	0	0	0
candidate-459	0	0	0	0	0	0	0	0
candidate-460	38	53	58	48	1	0	1	0
candidate-461	0	0	0	0	0	0	0	0
candidate-462	0	0	0	0	0	0	0	0
candidate-463	1	0	0	0	0	0	0	0
candidate-464	0	2	0	1	0	0	2	1
candidate-465	15113	8536	10586	6952	15436	8731	10814	7191
candidate-466	0	0	0	0	0	0	0	0
candidate-467	0	1	0	1	1	1	3	7
candidate-468	0	2	4	4	1	4	8	5
candidate-469	0	1	1	0	0	0	0	0
candidate-470	8	10	8	13	0	5	0	2
candidate-471	8	15	7	2	0	1	0	0
candidate-472	7	13	14	5	1	1	5	1
candidate-473	25	9	7	4	0	2	0	0
candidate-474	0	0	0	0	0	1	1	0
candidate-475	1	2	4	8	0	0	4	0
candidate-476	0	0	0	0	0	0	0	0
candidate-477	1	1	1	0	0	0	0	0
candidate-478	186	83	127	102	0	0	0	0
candidate-479	0	0	2	0	0	0	0	0
candidate-480	37578	22077	24815	18053	34623	20656	22000	16602
candidate-481	0	0	1	1	0	0	3	1
candidate-482	0	0	0	1	0	1	0	0
candidate-483	5	3	1	1	0	0	0	0
candidate-484	0	0	0	0	0	0	0	0
candidate-485	2	25	1	5	13	52	4	4
candidate-486	0	0	0	0	0	0	1	0
candidate-487	0	1	0	1	0	2	1	0
candidate-488	12	7	12	7	0	0	0	0
candidate-489	0	0	0	0	0	0	0	0
candidate-490	116	81	78	70	0	0	1	0
candidate-491	11	8	0	5	0	0	0	0
candidate-492	0	1	1	4	2	4	2	5
candidate-493	0	0	1	0	0	0	1	0
candidate-494	0	0	0	0	0	0	0	0
candidate-495	1	3	0	1	0	0	0	0
candidate-496	13	25	10	14	9	18	13	17
candidate-497	11	2	3	5	5	2	3	2
candidate-498	11	7	14	16	0	0	0	0
candidate-499	0	11	6	6	0	0	0	0
candidate-500	0	0	1	1	0	1	1	0
candidate-501	0	0	0	1	0	0	0	0
candidate-502	0	1	3	2	0	0	0	0
candidate-503	4	26	26	9	1	0	0	0
candidate-504	4	4	2	2	3	4	0	2
candidate-505	2	3	5	4	3	20	6	11
candidate-506	23	91	53	59	0	2	0	1
candidate-507	0	0	0	0	0	0	1	0
candidate-508	1	1	1	1	1	0	0	0
candidate-509	0	0	1	1	0	0	0	0
candidate-510	1	3	0	3	0	0	2	1
candidate-511	0	0	0	1	0	0	0	1
candidate-512	0	0	0	1	0	0	0	0
candidate-513	1835	944	1085	1184	1250	590	637	597
candidate-514	0	0	3	0	0	0	2	0
candidate-515	29	14	12	21	0	0	0	0
candidate-516	9049	4311	3443	4274	9290	7284	2668	2964
candidate-517	8424	8846	1901	2245	9899	10685	2067	2456
candidate-518	0	0	4	3	0	0	8	1
candidate-519	5	6	6	3	0	3	2	1
candidate-520	0	1	0	2	6	14	8	6
candidate-521	0	0	1	0	0	0	0	0
candidate-522	0	0	3	0	1	3	5	2
candidate-523	0	0	0	0	0	0	0	0
candidate-524	1	3	3	7	0	0	0	0
candidate-525	1	0	2	0	0	0	0	0
candidate-526	1	23	5	8	0	1	0	0
candidate-527	0	0	0	0	0	0	0	0
candidate-528	1	5	6	6	5	10	13	12
candidate-529	1	8	8	5	1	1	0	0
candidate-530	195	228	187	393	3	4	1	0
candidate-531	1	0	0	0	1	1	0	2
candidate-532	9	38	19	12	1	2	6	2
candidate-533	0	0	0	0	0	0	2	0
candidate-534	2	0	3	0	0	0	2	0
candidate-535	3	1	2	0	1	1	2	0
candidate-536	1	3	0	0	0	0	0	0
candidate-537	1	0	0	0	0	0	0	0
candidate-538	0	0	1	0	1	1	0	2
candidate-539	1	3	3	0	1	0	0	0
candidate-540	0	0	0	0	0	0	0	0
candidate-541	0	0	0	0	0	0	0	0
candidate-542	0	0	0	0	0	0	0	0
candidate-543	0	0	0	0	0	0	0	0
candidate-544	0	1	1	0	0	0	0	0
candidate-545	0	0	0	0	0	0	0	0
candidate-546	0	0	1	0	1	1	1	0
candidate-547	14	34	25	8	16	18	27	22
candidate-548	0	0	0	1	0	1	0	0
candidate-549	0	0	1	1	0	0	4	1
candidate-550	0	0	0	0	0	0	0	0
candidate-551	0	0	0	0	0	0	0	0
candidate-552	0	0	0	0	0	0	0	0
candidate-553	2	0	0	1	2	0	1	0
candidate-554	18	28	27	27	1	1	0	1
candidate-555	0	0	5	1	0	0	0	0
candidate-556	2	0	1	1	0	2	2	0
candidate-557	0	0	0	0	0	0	0	0
candidate-558	4	6	5	3	1	1	0	1
candidate-559	1	1	1	1	1	1	0	0
candidate-560	2	0	0	1	2	1	2	4
candidate-561	0	0	0	0	0	0	0	0
candidate-562	0	0	0	0	0	0	0	0
candidate-563	1	1	0	0	0	0	0	0
candidate-564	0	0	1	0	0	0	0	0
candidate-565	0	0	0	0	0	0	0	0
candidate-566	0	3	2	2	0	0	0	0
candidate-567	1	2	0	2	0	2	0	1
candidate-568	1	2	0	0	4	1	1	1
candidate-569	0	0	0	0	0	0	0	0
candidate-570	49	94	58	37	13	15	27	6
candidate-571	50	94	58	37	13	16	27	7
candidate-572	1	1	1	2	0	1	0	0
candidate-573	1	1	1	1	0	1	0	0
candidate-574	1	2	5	3	0	0	0	0
candidate-575	1	2	5	3	0	0	0	0
candidate-576	626	288	433	268	125	89	69	67
candidate-577	0	0	0	0	2	1	2	1
candidate-578	0	0	1	0	0	0	0	0
candidate-579	1	0	0	2	0	0	0	0
candidate-580	1	0	0	0	0	1	1	0
candidate-581	0	0	0	0	0	0	0	0
candidate-582	0	0	0	1	0	0	0	0
candidate-583	0	0	0	0	0	1	1	1
candidate-584	13	163	39	28	6	8	9	6
candidate-585	0	0	2	2	21	60	35	26
candidate-586	1	3	0	0	0	0	0	0
candidate-587	0	0	0	0	1	0	0	0
candidate-588	0	0	0	0	0	0	0	0
candidate-589	0	0	0	0	0	0	1	0
candidate-590	5	3	1	2	28	24	53	18
candidate-591	5	3	7	6	8	4	7	5
candidate-592	1	4	20	8	0	3	4	2
candidate-593	818	358	431	660	134	125	190	129
candidate-594	0	0	3	0	0	0	1	0
candidate-595	0	0	0	1	0	0	0	0
candidate-596	0	0	0	1	0	0	0	1
candidate-597	0	1	0	0	0	0	0	0
candidate-598	0	1	0	0	0	0	0	0
candidate-599	0	0	0	0	0	0	0	1
candidate-600	31	35	31	15	33	31	15	18
candidate-601	42	37	33	26	26	33	17	20
candidate-602	1	1	1	0	0	0	0	0
candidate-603	1	0	0	0	0	1	0	0
candidate-604	0	0	1	0	0	0	0	0
candidate-605	38	17	58	33	0	1	0	0
candidate-606	0	0	0	0	0	0	0	0
candidate-607	7846	3641	4275	4835	3757	1638	1759	1858
candidate-608	1	72	0	16	2	24	4	5
candidate-609	1	0	1	0	0	0	0	0
candidate-610	6	7	2	5	1	8	2	7
candidate-611	0	0	0	0	0	0	0	0
candidate-612	2	4	6	8	0	0	0	1
candidate-613	0	5	1	2	0	0	0	1
candidate-614	0	0	0	1	0	0	0	1
candidate-615	0	2	3	3	0	0	1	0
candidate-616	0	1	0	2	15	10	9	10
candidate-617	0	2	0	1	0	0	0	0
candidate-618	0	0	1	0	0	0	0	0
candidate-619	111	99	35	48	62	27	19	38
candidate-620	0	1	1	3	0	0	0	2
candidate-621	31	37	28	17	4	7	11	8
candidate-622	0	0	0	0	0	0	0	0
candidate-623	0	1	0	0	0	0	0	0
candidate-624	0	0	0	0	0	0	0	0
candidate-625	1	0	0	0	1	0	0	0
candidate-626	12	20	16	14	16	11	26	23
candidate-627	1	0	0	0	0	1	0	0
candidate-628	0	1	0	0	0	0	0	0
candidate-629	1	1	4	2	0	0	0	0
candidate-630	6	2	2	1	6	2	2	1
candidate-631	1	0	0	1	1	0	0	0
candidate-632	0	1	0	0	0	1	0	0
candidate-633	0	0	0	0	0	0	3	0
candidate-634	0	0	0	0	0	0	0	0
candidate-635	0	0	0	0	0	0	0	0
candidate-636	1	0	0	0	0	0	0	0
candidate-637	2	6	8	7	0	3	4	7
candidate-638	0	2	1	2	0	1	1	1
candidate-639	0	0	0	0	0	0	0	0
candidate-640	197	190	250	138	0	0	0	0
candidate-641	307291	125707	292757	227119	382948	216131	372583	329168
candidate-642	15	170	44	28	1	1	2	1
candidate-643	0	2	0	0	0	1	0	0
candidate-644	0	0	0	0	0	0	0	0
candidate-645	1	5	4	0	0	0	0	0
candidate-646	0	1	1	1	0	1	1	1
candidate-647	0	0	0	0	2	0	0	0
candidate-648	0	0	0	1	1	0	0	1
candidate-649	56	95	64	75	9	8	5	7
candidate-650	13	14	12	15	2	0	0	0
candidate-651	13	27	30	14	9	12	23	19
candidate-652	0	1	0	0	0	1	0	0
candidate-653	0	0	0	0	0	0	0	0
candidate-654	1	4	1	0	0	0	0	0
candidate-655	23	23	33	21	17	21	20	19
candidate-656	2	10	4	5	0	0	0	0
candidate-657	0	0	1	0	0	0	0	0
candidate-658	0	1	2	0	1	0	0	0
candidate-659	4843	2804	4484	3385	23	9	12	12
candidate-660	1050	1616	929	951	0	0	0	0
candidate-661	0	0	0	0	0	0	0	0
candidate-662	1	4	2	1	0	0	0	0
candidate-663	0	1	1	0	0	1	0	0
candidate-664	0	1	0	1	0	0	0	0
candidate-665	1	1	3	5	1	1	2	1
candidate-666	0	1	0	0	1	1	1	1
candidate-667	0	3	0	0	0	0	0	0
candidate-668	0	0	0	0	0	0	0	0
candidate-669	0	0	0	0	0	0	0	0
candidate-670	3	21	0	2	0	0	0	1
candidate-671	0	2	4	0	0	0	2	0
candidate-672	1	1	1	0	0	2	3	0
candidate-673	597	425	805	447	1	2	4	0
candidate-674	38	27	2	0	0	0	0	0
candidate-675	0	0	0	0	0	0	0	0
candidate-676	0	1	35	0	0	0	0	0
candidate-677	0	1	0	1	0	0	1	2
candidate-678	0	0	0	0	0	0	0	0
candidate-679	0	2	0	2	0	1	0	1
candidate-680	0	0	1	0	0	0	0	0
candidate-681	0	0	0	0	0	0	0	1
candidate-682	0	2	0	1	0	0	0	0
candidate-683	0	0	0	0	0	0	0	0
candidate-684	0	0	0	0	0	0	0	0
candidate-685	0	0	0	0	0	0	0	0
candidate-686	6	9	7	3	3	3	4	0
candidate-687	0	0	0	0	0	0	0	0
candidate-688	0	0	0	0	0	0	0	0
candidate-689	0	0	11	2	0	1	25	1
candidate-690	0	0	8	1	0	1	25	1
candidate-691	1	0	2	1	1	0	0	0
candidate-692	18	26	22	30	0	0	0	0
candidate-693	1	0	0	0	1	0	0	0
candidate-694	1	0	0	0	1	0	0	0
candidate-695	1	6	0	0	0	0	0	0
candidate-696	0	0	0	0	0	0	0	0
candidate-697	617	364	444	303	549	317	353	266
candidate-698	1	9	4	5	0	0	0	0
candidate-699	2007	1061	1520	850	2338	1236	1706	1080
candidate-700	0	0	0	0	0	0	0	0
candidate-701	3	0	4	1	0	1	1	1
candidate-702	26	12	29	18	0	0	0	0
candidate-703	820	549	753	768	65	14	47	42
candidate-704	67219	89197	75350	98250	82094	95134	87212	108408
candidate-705	1	1	0	0	0	0	0	0
candidate-706	1	0	3	4	0	0	6	2
candidate-707	0	0	0	0	0	2	2	0
candidate-708	9	4	0	2	5	10	3	1
candidate-709	0	0	0	0	0	0	1	0
candidate-710	0	0	0	0	0	0	1	0
candidate-711	1	0	0	0	1	0	1	1
candidate-712	0	0	0	0	0	0	1	0
candidate-713	0	0	0	0	0	0	0	0
candidate-714	0	0	0	0	0	0	0	0
candidate-715	0	0	0	0	0	0	0	0
candidate-716	2	0	0	2	3	3	2	2
candidate-717	0	0	1	0	0	0	0	0
candidate-718	0	1	0	0	0	1	0	0
candidate-719	0	0	0	0	0	0	0	0
candidate-720	0	0	0	0	0	0	0	0
candidate-721	2	1	3	0	0	2	1	0
candidate-722	0	17	24	15	0	25	30	23
candidate-723	0	1	0	0	0	0	0	0
candidate-724	3	3	0	0	23	6	0	0
candidate-725	16	26	19	18	8	14	10	7
candidate-726	237	559	505	298	14	14	23	8
candidate-727	45	104	93	62	26	66	51	41
candidate-728	10	27	27	24	0	5	7	4
candidate-729	10	27	27	24	4	7	2	5
candidate-730	4	0	0	4	2	4	6	5
candidate-731	8	4	5	10	0	0	0	0
candidate-732	0	0	0	0	0	0	0	0
candidate-733	10	2	9	3	0	0	0	0
candidate-734	0	2	3	4	0	0	2	2
candidate-735	0	0	2	0	0	0	2	0
candidate-736	0	2	0	0	0	0	0	0
candidate-737	0	1	1	1	0	2	0	1
candidate-738	35638	19792	28875	15405	32916	18460	26284	14113
candidate-739	515	325	442	433	133	96	145	115
candidate-740	1	0	0	0	1	0	0	0
candidate-741	0	2	0	0	0	3	0	0
candidate-742	0	1	0	2	0	0	0	0
candidate-743	0	0	0	0	0	0	0	0
candidate-744	17	52	7	34	0	3	2	1
candidate-745	1	0	1	0	4	1	2	3
candidate-746	4	5	5	8	1	0	0	1
candidate-747	0	0	0	0	0	0	0	0
candidate-748	2	0	6	2	1	0	0	0
candidate-749	0	0	0	0	0	0	0	0
candidate-750	55	76	41	37	0	3	0	0
candidate-751	136	115	96	96	0	0	4	0
candidate-752	78	94	80	58	0	0	1	0
candidate-753	68	63	70	45	0	2	7	0
candidate-754	1	0	0	0	0	0	0	0
candidate-755	0	0	0	0	0	0	0	0
candidate-756	80	36	40	39	7	13	6	6
candidate-757	1	2	1	0	0	0	0	0
candidate-758	0	0	0	0	0	0	0	0
candidate-759	0	0	1	0	0	0	0	0
candidate-760	3	0	0	0	0	0	0	0
candidate-761	0	0	0	0	3	1	0	0
candidate-762	0	0	0	0	0	0	0	0
candidate-763	182	168	98	107	15	25	34	16
candidate-764	182	168	97	107	15	26	33	17
candidate-765	0	0	0	0	0	0	0	0
candidate-766	14	18	24	13	23	20	23	12
candidate-767	0	1	0	1	0	0	2	1
candidate-768	0	0	1	0	0	1	1	0
candidate-769	0	0	0	0	0	1	1	5
candidate-770	15	49	4	10	0	0	0	0
candidate-771	0	0	0	0	0	0	0	0
candidate-772	0	0	9	1	0	0	0	0
candidate-773	0	7	1	3	0	0	1	0
candidate-774	96	54	90	64	65	15	41	20
candidate-775	96	54	90	64	90	39	84	57
candidate-776	0	0	0	0	0	0	0	0
candidate-777	0	0	0	0	0	0	0	0
candidate-778	1	0	1	0	2	0	0	0
candidate-779	2	1	0	1	0	0	2	5
candidate-780	0	0	0	1	0	0	0	1
candidate-781	1	0	0	2	0	0	2	0
candidate-782	701	408	329	516	4	1	3	2
candidate-783	0	0	0	0	0	0	0	0
candidate-784	0	0	0	0	0	0	0	0
candidate-785	0	1	1	1	0	0	0	0
candidate-786	43	91	104	70	3	10	15	9
candidate-787	12	28	14	15	6	2	15	1
candidate-788	45	90	106	61	3	8	16	10
candidate-789	15	1	8	21	4	1	1	5
candidate-790	15	65	32	52	10	14	13	13
candidate-791	1	0	0	1	0	0	0	0
candidate-792	1285	826	803	640	0	1	1	1
candidate-793	2	0	0	0	1	1	1	1
candidate-794	0	0	0	0	0	0	0	0
candidate-795	9	27	8	9	2	5	2	3
candidate-796	1683	648	821	1050	5041	1435	2278	2569
candidate-797	2804	2826	3784	2538	2557	2664	3621	2343
candidate-798	0	0	0	0	0	0	0	0
candidate-799	0	0	0	0	0	0	0	0
candidate-800	53	8	2	2	0	0	0	0
candidate-801	3	10	18	4	0	2	1	0
candidate-802	0	6	0	2	0	0	0	0
candidate-803	5	8	6	19	4	4	1	6
candidate-804	0	0	0	0	1	2	0	1
candidate-805	0	0	0	0	0	0	0	0
candidate-806	1	1	0	0	6	3	1	4
candidate-807	0	0	0	0	0	4	1	0
candidate-808	0	1	3	2	0	0	0	0
candidate-809	0	1	1	0	0	0	0	0
candidate-810	0	1	0	0	0	0	0	0
candidate-811	2	8	1	1	0	0	0	0
candidate-812	0	2	2	2	0	0	0	0
candidate-813	0	1	0	0	0	0	0	0
candidate-814	0	3	2	0	0	3	1	1
candidate-815	22	101	60	52	4	4	2	5
candidate-816	0	2	0	0	0	0	0	0
candidate-817	1	2	0	0	0	0	0	0
candidate-818	1	3	0	1	0	1	0	0
candidate-819	0	1	0	0	0	0	0	0
candidate-820	0	0	0	0	0	0	0	0
candidate-821	2	2	1	3	0	0	0	0
candidate-822	1	0	0	0	0	0	0	0
candidate-823	132	128	89	84	23	30	30	29
candidate-824	10	11	17	14	13	13	20	13
candidate-825	0	0	0	0	0	2	0	0
candidate-826	1	0	0	0	0	0	0	0
candidate-827	252	146	188	154	152	142	157	136
candidate-828	2	3	0	2	0	0	0	0
candidate-829	0	4	0	1	1	0	0	0
candidate-830	3	1	0	0	0	0	0	0
candidate-831	0	0	0	0	0	1	0	0
candidate-832	0	0	0	2	1	9	9	2
candidate-833	37620	22093	25338	18169	34063	20453	21909	16409
candidate-834	2	0	0	0	1	1	1	1
candidate-835	0	0	0	0	0	0	0	0
candidate-836	2	1	1	3	0	1	3	3
candidate-837	227	81	279	127	211	74	267	116
candidate-838	8	18	1	4	0	0	0	0
candidate-839	3	5	1	4	14	9	2	6
candidate-840	6	3	1	2	13	11	1	5
candidate-841	0	1	0	0	0	0	0	0
candidate-842	0	0	0	0	0	0	0	0
candidate-843	1	2	1	0	0	0	0	0
candidate-844	2	3	0	0	0	0	0	0
candidate-845	0	0	0	0	0	1	0	0
candidate-846	1	2	0	0	0	0	0	0
candidate-847	6	4	2	4	3	7	2	1
candidate-848	35	36	30	28	19	14	6	4
candidate-849	0	0	0	0	0	0	0	0
candidate-850	0	1	25	0	0	0	0	0
candidate-851	12	17	17	11	0	0	0	1
candidate-852	13	18	19	14	0	1	0	2
candidate-853	3	6	1	1	0	0	0	0
candidate-854	7	2	3	2	0	0	0	0
candidate-855	930	452	797	429	634	297	470	289
candidate-856	0	0	0	3	0	7	7	1
candidate-857	3	1	1	3	1	2	8	7
candidate-858	3	4	3	5	1	4	0	3
candidate-859	0	0	0	0	0	0	0	0
candidate-860	0	3	1	2	0	0	1	0
candidate-861	0	2	1	1	0	0	0	0
candidate-862	3	16	4	8	0	0	0	1
candidate-863	0	0	0	0	0	0	0	0
candidate-864	1	0	0	0	0	0	0	0
candidate-865	0	1	1	1	0	2	1	0
candidate-866	1	0	1	1	0	2	0	0
candidate-867	0	0	0	0	0	0	0	1
candidate-868	2	2	3	1	0	0	0	0
candidate-869	1	0	1	2	1	0	0	0
candidate-870	1	2	4	2	0	1	1	1
candidate-871	0	2	1	1	0	0	0	0
candidate-872	0	3	1	2	0	0	1	0
candidate-873	0	0	0	0	0	0	1	0
candidate-874	0	0	0	0	0	0	0	0
candidate-875	0	0	1	0	0	0	0	0
candidate-876	0	0	0	0	0	2	3	0
candidate-877	1	0	0	1	0	0	0	1
candidate-878	1	2	0	0	1	0	0	0
candidate-879	2	2	0	2	11	1	1	5
candidate-880	16	64	35	55	7	13	17	22
candidate-881	1	3	4	0	0	1	0	0
candidate-882	2	6	1	4	0	0	0	0
candidate-883	0	0	2	3	0	0	0	0
candidate-884	0	0	0	0	1	0	0	0
candidate-885	0	0	0	1	0	0	0	0
candidate-886	2	0	0	0	0	0	0	0
candidate-887	1	1	0	1	0	0	0	0
candidate-888	171	766	328	206	3	6	5	5
candidate-889	5	12	16	13	0	5	7	5
candidate-890	0	0	0	0	0	0	0	0
candidate-891	1	1	6	2	0	0	0	0
candidate-892	1	2	0	2	0	0	1	0
candidate-893	0	0	0	1	2	0	0	1
candidate-894	0	0	0	0	0	0	0	0
candidate-895	10	31	19	14	16	16	27	18
candidate-896	0	0	0	1	0	0	0	0
candidate-897	1	12	0	3	0	0	0	0
candidate-898	1	3	5	4	3	6	4	8
candidate-899	0	0	0	0	0	0	0	0
candidate-900	2	5	1	4	0	0	0	0
candidate-901	30	14	28	28	0	0	0	0
candidate-902	0	0	0	0	0	0	0	1
candidate-903	1	3	0	1	0	0	0	0
candidate-904	1	3	0	0	0	0	0	0
candidate-905	2	0	0	4	2	0	1	0
candidate-906	0	0	0	0	0	0	0	0
candidate-907	0	1	0	3	0	8	9	2
candidate-908	0	2	1	0	0	0	0	0
candidate-909	0	0	2	1	2	0	3	1
candidate-910	0	0	0	0	0	1	1	0
candidate-911	42	89	136	129	1	1	0	0
candidate-912	132	717	292	157	2	5	3	5
candidate-913	0	1	3	0	0	1	2	0
candidate-914	0	0	0	0	0	0	0	0
candidate-915	6	12	11	7	1	0	1	1
candidate-916	0	0	1	0	0	0	0	0
candidate-917	0	0	0	0	0	0	0	0
candidate-918	0	1	0	2	0	8	9	1
candidate-919	3	1	0	3	1	2	7	3
candidate-920	6	6	8	2	3	3	6	7
candidate-921	2	1	5	1	0	1	0	0
candidate-922	7	8	11	3	0	0	0	0
candidate-923	2	1	2	1	0	0	0	0
candidate-924	1	2	1	2	0	0	0	0
candidate-925	7	4	12	3	0	0	0	0
candidate-926	0	0	1	0	0	0	0	0
candidate-927	19	12	10	9	14	7	5	4
candidate-928	1	1	0	0	1	1	0	0
candidate-929	2	2	7	7	0	0	3	1
candidate-930	0	2	2	0	0	1	1	0
candidate-931	4	27	19	12	1	0	1	0
candidate-932	0	4	0	0	0	2	0	1
candidate-933	0	2	0	1	0	0	0	0
candidate-934	9	18	18	6	1	0	0	1
candidate-935	0	0	0	2	1	2	3	1
candidate-936	1	3	1	3	0	0	3	0
candidate-937	0	1	1	0	0	0	0	0
candidate-938	0	1	0	0	0	0	0	0
candidate-939	0	0	0	0	0	0	0	0
candidate-940	0	0	0	0	0	0	0	0
candidate-941	0	2	0	2	0	0	0	1
candidate-942	0	0	0	0	0	1	0	0
candidate-943	0	0	0	0	0	0	0	0
candidate-944	0	0	0	0	0	0	0	0
candidate-945	1	1	2	0	0	0	0	0
candidate-946	0	0	0	0	0	0	0	1
candidate-947	4	3	5	2	1	0	2	2
candidate-948	0	0	0	0	0	0	0	0
candidate-949	0	1	0	0	0	0	0	0
candidate-950	1	0	1	1	0	0	0	0
candidate-951	0	0	0	0	0	0	0	0
candidate-952	0	0	0	0	0	0	0	0
candidate-953	31661	12781	34361	23023	99	39	134	64
candidate-954	4	10	2	3	2	0	0	0
candidate-955	19	108	57	43	0	5	0	0
candidate-956	1	1	7	1	0	0	0	0
candidate-957	20	20	36	29	14	20	27	15
candidate-958	10	8	11	8	0	0	2	1
candidate-959	36	83	124	128	1	4	9	2
candidate-960	36	83	124	128	0	1	0	0
candidate-961	507	243	353	245	365	168	274	154
candidate-962	0	0	0	0	0	0	0	0
candidate-963	1	0	0	0	1	1	0	1
candidate-964	0	0	0	0	0	0	0	0
candidate-965	0	0	0	0	0	0	0	0
candidate-966	15	26	30	18	19	9	29	19
candidate-967	0	4	72	1	4	0	0	0
candidate-968	47	66	50	58	9	9	5	9
candidate-969	1	1	0	0	0	0	0	0
candidate-970	9	17	19	11	18	52	56	32
candidate-971	0	0	0	0	0	0	0	0
candidate-972	0	0	0	0	0	0	0	0
candidate-973	3	0	3	2	0	0	2	0
candidate-974	1	0	1	2	1	0	0	0
candidate-975	0	0	0	0	0	0	0	0
candidate-976	3	9	12	3	0	2	3	2
candidate-977	0	0	0	1	0	0	0	0
candidate-978	16	35	19	16	22	21	36	20
candidate-979	0	0	1	0	0	5	4	0
candidate-980	30531	17160	24124	13508	27592	15735	21467	12093
candidate-981	10	3	9	5	0	0	0	0
candidate-982	7	11	9	9	3	6	12	8
candidate-983	4	9	2	2	2	0	0	0
candidate-984	0	2	1	1	0	1	0	1
candidate-985	4	7	12	7	3	12	3	15
candidate-986	17	22	29	20	19	17	21	11
candidate-987	0	0	0	0	0	0	0	0
candidate-988	75	99	102	93	0	0	0	0
candidate-989	0	0	0	0	0	0	0	0
candidate-990	0	1	1	2	0	3	4	0
candidate-991	0	0	0	0	0	1	0	0
candidate-992	17	30	23	18	6	3	12	9
candidate-993	0	3	1	0	2	2	0	0
candidate-994	0	0	0	1	0	0	0	0
candidate-995	22	11	18	12	0	0	0	0
candidate-996	0	1	1	4	0	0	1	1
candidate-997	6	15	11	8	10	10	10	8
candidate-998	0	0	0	0	0	1	0	0
candidate-999	0	0	0	0	3	3	0	1
candidate-1000	0	2	0	0	2	1	2	1
candidate-1001	1	0	0	0	0	0	0	0
candidate-1002	1	0	0	0	0	0	0	0
candidate-1003	0	0	0	0	0	0	0	0
candidate-1004	20310	11088	17522	8365	18543	10339	15975	7523
candidate-1005	0	1	1	1	0	2	4	3
candidate-1006	16	9	20	7	41	60	75	45
candidate-1007	0	0	0	1	0	0	0	0
candidate-1008	1	2	2	1	8	16	13	16
candidate-1009	4	10	3	4	1	0	0	0
candidate-1010	7	11	14	7	8	18	12	13
candidate-1011	39	19	28	14	0	3	4	5
candidate-1012	1	3	6	1	1	0	3	2
candidate-1013	14	12	4	17	7	18	15	12
candidate-1014	0	0	0	0	0	0	0	0
candidate-1015	2	1	0	0	6	1	2	0
candidate-1016	0	1	0	0	0	1	1	0
candidate-1017	3	2	3	1	6	2	4	0
candidate-1018	1	1	3	1	0	0	0	0
candidate-1019	3476	1697	1805	1927	1637	657	578	615
candidate-1020	0	1	0	2	0	0	0	0
candidate-1021	0	0	0	0	0	0	0	0
candidate-1022	1	0	1	1	0	0	0	0
candidate-1023	1	0	1	1	0	0	0	0
candidate-1024	1	13	5	2	0	0	0	0
candidate-1025	0	0	0	1	0	0	0	0
candidate-1026	5	5	4	3	0	1	0	0
candidate-1027	0	0	0	0	0	1	0	0
candidate-1028	0	0	0	0	0	0	0	0
candidate-1029	0	0	0	0	0	0	0	0
candidate-1030	1	4	4	5	6	2	10	5
candidate-1031	1	4	4	5	5	2	10	5
candidate-1032	3	3	2	2	1	1	2	0
candidate-1033	2	3	2	1	12	32	18	19
candidate-1034	0	6	1	3	0	1	0	0
candidate-1035	0	0	0	0	0	1	0	0
candidate-1036	0	1	4	0	0	0	0	0
candidate-1037	0	1	6	0	0	0	0	0
candidate-1038	0	0	63	1	0	0	35	0
candidate-1039	2	3	103	0	0	0	0	0
candidate-1040	0	0	45	0	0	0	1	0
candidate-1041	0	0	0	0	0	0	0	0
candidate-1042	0	0	0	0	0	0	0	0
candidate-1043	0	0	0	0	0	0	0	0
candidate-1044	3	2	4	1	0	0	3	0
candidate-1045	0	0	0	0	0	0	0	0
candidate-1046	8	10	0	3	6	10	0	2
candidate-1047	0	1	0	0	0	0	0	0
candidate-1048	2	2	0	0	0	0	0	0
candidate-1049	0	0	0	0	0	0	0	0
candidate-1050	0	0	0	0	0	0	0	0
candidate-1051	4499	2129	3759	1927	4535	2156	3759	1962
candidate-1052	11	19	15	15	2	1	0	1
candidate-1053	0	2	6	4	0	0	0	0
candidate-1054	1	4	0	0	0	0	0	0
candidate-1055	0	0	2	1	3	1	2	2
candidate-1056	0	0	0	0	0	0	0	0
candidate-1057	0	3	0	0	0	3	0	0
candidate-1058	0	0	0	0	0	0	0	0
candidate-1059	0	0	0	0	6	1	0	5
candidate-1060	105	48	120	107	0	0	0	0
candidate-1061	39	18	42	25	0	0	0	0
candidate-1062	0	0	0	0	0	0	0	0
candidate-1063	1	1	0	0	0	0	1	0
candidate-1064	0	0	0	0	0	0	0	0
candidate-1065	0	0	0	1	0	0	0	0
candidate-1066	55657	60460	26551	27748	7	14	6	3
candidate-1067	0	0	0	1	0	0	0	0
candidate-1068	0	0	0	0	0	0	0	0
candidate-1069	0	0	0	0	0	0	0	0
candidate-1070	0	0	0	0	0	0	0	0
candidate-1071	0	0	0	1	0	0	0	0
candidate-1072	0	0	0	0	0	2	1	0
candidate-1073	3	1	0	1	2	2	0	0
candidate-1074	5	7	2	5	0	1	0	0
candidate-1075	0	4	0	1	0	0	1	0
candidate-1076	0	0	0	0	0	0	0	0
candidate-1077	11	20	20	25	4	5	8	4
candidate-1078	3	7	7	4	1	1	2	1
candidate-1079	2	3	2	1	0	1	0	0
candidate-1080	0	0	2	1	0	0	0	0
candidate-1081	0	0	0	0	0	0	0	0
candidate-1082	0	0	0	0	0	3	2	0
candidate-1083	2	4	7	2	1	0	3	2
candidate-1084	1	0	0	0	0	0	0	0
candidate-1085	0	0	0	1	1	0	0	0
candidate-1086	5	2	2	0	2	2	2	2
candidate-1087	0	0	0	0	0	0	0	0
candidate-1088	2	0	0	0	0	0	0	0
candidate-1089	2	0	0	0	0	1	0	0
candidate-1090	0	0	0	0	0	0	0	0
candidate-1091	0	0	0	0	0	0	0	0
candidate-1092	0	0	0	0	2	10	5	3
candidate-1093	7	13	12	10	6	18	24	16
candidate-1094	0	0	0	0	0	0	0	0
candidate-1095	7	2	1	0	0	1	0	0
candidate-1096	1	0	0	0	1	0	0	0
candidate-1097	8	1	3	2	0	0	0	0
candidate-1098	2	1	12	5	0	0	0	0
candidate-1099	1	2	0	1	0	0	0	0
candidate-1100	0	0	0	1	0	0	0	0
candidate-1101	1	0	0	1	0	0	0	1
candidate-1102	144	77	151	97	80	45	107	67
candidate-1103	5	11	3	5	0	0	0	0
candidate-1104	0	0	0	0	0	0	0	0
candidate-1105	2	6	4	3	0	1	0	0
candidate-1106	0	1	4	0	5	4	2	3
candidate-1107	0	1	2	1	0	0	0	0
candidate-1108	0	1	0	3	3	0	0	0
candidate-1109	3	4	1	3	12	12	3	2
candidate-1110	0	0	0	0	2	1	0	1
candidate-1111	0	0	0	0	0	0	0	0
candidate-1112	0	0	0	1	0	1	0	1
candidate-1113	0	0	0	1	1	3	0	3
candidate-1114	0	0	0	0	0	1	0	0
candidate-1115	4	3	3	3	5	3	6	1
candidate-1116	4	7	3	3	1	0	0	0
candidate-1117	0	0	0	0	0	1	0	0
candidate-1118	0	7	1	3	0	1	1	0
candidate-1119	1	0	0	0	0	0	0	0
candidate-1120	0	1	2	0	0	1	0	0
candidate-1121	0	0	1	0	1	0	1	0
candidate-1122	0	0	0	0	0	0	0	0
candidate-1123	2	3	3	5	0	0	0	0
candidate-1124	2	3	2	1	0	1	0	0
candidate-1125	0	0	0	0	0	0	0	0
candidate-1126	1	7	6	6	0	0	0	0
candidate-1127	0	0	1	1	0	0	2	1
candidate-1128	2	2	3	1	0	0	0	0
candidate-1129	0	0	0	0	0	0	0	0
candidate-1130	0	0	0	0	0	0	0	0
candidate-1131	0	0	1	0	0	0	0	0
candidate-1132	1	1	0	1	0	0	0	1
candidate-1133	0	0	0	0	0	0	0	0
candidate-1134	0	0	0	0	0	0	0	0
candidate-1135	0	3	6	0	0	3	5	1
candidate-1136	0	0	0	0	0	1	0	0
candidate-1137	0	0	0	2	0	0	0	1
candidate-1138	1	0	0	0	2	9	6	1
candidate-1139	0	0	1	0	0	1	1	0
candidate-1140	1	10	6	4	5	23	16	11
candidate-1141	0	0	0	0	0	0	0	0
candidate-1142	15	60	9	33	0	3	2	1
candidate-1143	14	25	31	26	24	16	32	16
candidate-1144	8	1	2	5	11	5	2	5
candidate-1145	0	1	3	0	0	1	0	0
candidate-1146	1	1	0	0	0	0	1	0
candidate-1147	0	0	0	0	0	0	0	0
candidate-1148	2	0	3	2	0	0	0	0
candidate-1149	1	0	4	3	0	0	1	0
candidate-1150	0	0	0	0	0	0	1	0
candidate-1151	70	34	1	27	69	60	1	32
candidate-1152	1	3	0	0	0	0	0	0
candidate-1153	1	1	2	1	0	0	0	0
candidate-1154	0	0	0	0	0	0	0	0
candidate-1155	0	0	0	0	0	0	0	0
candidate-1156	0	0	0	0	0	0	0	0
candidate-1157	1	0	0	0	0	0	0	1
candidate-1158	1	0	0	0	0	0	0	0
candidate-1159	6	23	3	5	0	2	0	2
candidate-1160	12	12	9	5	1	2	2	3
candidate-1161	35	48	126	34	5	4	3	4
candidate-1162	1	1	0	0	0	0	0	0
candidate-1163	0	0	0	0	0	0	0	0
candidate-1164	0	0	2	0	1	1	0	0
candidate-1166	4880	1356	2184	2595	4148	1196	2037	2248
candidate-1167	0	0	1	3	0	0	1	4
candidate-1168	0	0	0	0	0	0	1	0
candidate-1169	1	3	3	0	0	0	0	0
candidate-1170	0	2	3	2	0	0	0	0
candidate-1171	2	4	0	2	0	0	0	0
candidate-1172	2	2	0	2	1	2	0	1
candidate-1173	0	1	0	0	0	0	0	0
candidate-1174	0	1	0	0	0	0	0	0
candidate-1175	0	0	0	0	0	2	2	0
candidate-1176	0	1	0	1	0	2	0	0
candidate-1177	0	2	1	1	0	0	0	0
candidate-1178	0	0	0	0	0	0	0	0
candidate-1179	0	1	1	0	0	0	1	0
candidate-1180	0	0	0	0	0	0	0	0
candidate-1181	0	0	1	1	1	1	0	1
candidate-1182	1	1	0	4	0	0	0	0
candidate-1183	157	80	258	132	0	0	0	0
candidate-1185	0	0	0	0	0	0	0	0
candidate-1185	6	8	23	1	1	5	8	0
candidate-1186	0	2	0	1	2	0	0	0
candidate-1187	1	0	0	0	0	0	0	2
candidate-1188	1	4	0	0	3	1	5	4
candidate-1189	0	2	0	0	0	0	0	0
candidate-1190	45	86	39	34	0	2	0	0
candidate-1191	2	3	3	6	0	0	0	1
candidate-1192	0	1	0	2	0	0	0	0
candidate-1193	3	2	4	1	0	0	0	0
candidate-1194	81	43	92	94	0	0	0	0
candidate-1195	0	3	0	0	0	0	0	0
candidate-1196	0	1	0	3	0	1	0	1
candidate-1197	1	0	1	1	1	0	4	2
candidate-1198	2	3	4	0	0	2	0	0
candidate-1199	2	3	4	0	0	1	0	0
candidate-1200	0	0	1	0	0	0	0	0
candidate-1201	2	0	0	0	0	1	0	1
candidate-1202	1	0	0	0	0	0	0	0
candidate-1203	1	0	0	0	1	0	1	0
candidate-1204	2	2	3	1	11	13	23	4
candidate-1205	2	2	3	1	4	11	10	8
candidate-1206	3	9	3	4	0	0	0	0
candidate-1207	0	0	1	0	0	1	0	0
candidate-1208	0	0	0	0	0	1	0	0
candidate-1209	0	0	0	2	0	0	0	0
candidate-1210	9	17	22	15	0	0	0	1
candidate-1211	0	0	0	0	0	1	0	0
candidate-1212	0	0	0	0	2	0	0	2
candidate-1213	0	0	0	0	0	0	1	0
candidate-1214	0	1	0	0	0	0	0	0
candidate-1215	0	0	1	3	1	0	0	1
candidate-1216	1	3	1	0	2	0	2	1
candidate-1217	0	1	0	0	0	0	0	0
candidate-1218	5	5	3	4	4	2	2	0
candidate-1219	1	4	0	4	0	1	0	0
candidate-1220	0	2	0	0	0	0	0	0
candidate-1221	1	0	0	1	0	1	1	2
candidate-1222	14	49	3	10	0	0	0	0
candidate-1223	0	0	0	0	0	0	0	0
candidate-1224	67	34	96	68	0	0	0	0
candidate-1225	1	22	5	8	0	3	4	0
candidate-1226	1	2	1	1	0	2	0	1
candidate-1227	1	0	0	0	0	1	0	1
candidate-1228	16	26	24	18	3	9	1	3
candidate-1229	55482	31662	41577	24830	53632	30695	39691	24004
candidate-1230	0	1	0	0	0	0	0	0
candidate-1231	0	1	1	0	0	1	0	0
candidate-1232	0	0	1	0	1	0	1	0
candidate-1233	1	5	4	3	0	1	0	1
candidate-1234	0	0	2	0	12	14	24	12
candidate-1235	24	9	15	4	21	25	32	11
candidate-1236	5	27	12	22	6	3	1	2
candidate-1237	1	0	2	2	0	0	3	0
candidate-1238	11	5	9	10	4	6	15	2
candidate-1239	1	6	8	8	0	2	0	0
candidate-1240	2	1	0	1	1	1	0	1
candidate-1241	0	0	0	0	0	0	0	0
candidate-1242	0	0	0	0	0	0	0	0
candidate-1243	950	1151	759	732	5	3	4	2
candidate-1244	0	0	1	1	0	0	0	0
candidate-1245	4138	1800	2919	3210	2184	814	1389	1601
candidate-1246	2372	1113	2074	1164	912	482	785	479
candidate-1247	1	1	1	0	0	0	0	0
candidate-1248	0	1	0	0	0	0	0	0
Candidate-1249-	206	221	1	16	3	1	0	0
Candidate-1250	207	222	1	16	4	1	0	0
candidate-1251	30	19	18	5	2032	786	702	769
candidate-1252	12	43	45	29	1	1	3	0
candidate-1253	1	0	0	0	0	0	0	0
candidate-1254	1	3	0	1	1	0	3	0
candidate-1255	0	0	0	0	0	0	0	0
candidate-1256	1	1	0	2	0	1	0	0
candidate-1257	10	1	9	10	0	0	0	0
candidate-1258	1	1	1	1	1	1	0	0
candidate-1259	1	1	0	0	1	1	0	0
candidate-1260	0	0	0	0	0	0	0	0
candidate-1261	0	1	0	0	0	0	0	1
candidate-1262	0	3	0	1	0	0	0	0
candidate-1263	0	3	0	1	1	0	0	0
candidate-1264	1	2	0	1	0	0	0	0
candidate-1265	6	2	2	1	0	4	3	2
candidate-1266	1	2	0	0	0	1	3	0
candidate-1267	3	2	5	2	0	0	0	0
candidate-1268	2	3	2	0	0	1	0	0
candidate-1269	0	0	0	0	1	0	0	0
candidate-1270	0	1	0	0	0	0	2	0
candidate-1271	3	4	1	1	0	0	0	1
candidate-1272	2	6	2	5	0	0	0	2
candidate-1273	1	0	0	0	1	0	0	0
candidate-1274	13	10	9	4	1	0	0	0
candidate-1275	1	4	9	2	3	0	0	1
candidate-1276	4	6	9	9	2	1	6	3
candidate-1277	5	26	4	7	4	4	2	2
candidate-1278	0	1	0	0	2	1	4	3
candidate-1279	0	0	0	0	1	0	0	0
candidate-1280	3	0	2	1	0	3	2	2
candidate-1281	2	6	13	7	0	0	0	0
candidate-1282	9	23	20	13	3	4	11	4
candidate-1283	1	0	0	0	0	0	0	0
candidate-1284	2	0	0	0	0	0	0	0
candidate-1285	0	1	0	0	0	0	1	0
candidate-1286	1	0	0	0	0	1	0	0
candidate-1287	1	0	2	9	1	0	0	0
candidate-1288	5	5	8	4	0	0	0	1
candidate-1289	970	946	62	96	0	0	0	0
candidate-1290	1	16	1	26	0	0	1	0
candidate-1291	1	3	28	4	0	2	18	2
candidate-1292	7	17	16	12	2	12	7	3
candidate-1293	94	49	67	55	0	0	0	0
candidate-1294	0	0	1	0	0	0	0	0
candidate-1295	81	86	85	57	0	1	0	0
candidate-1296	81	86	85	57	9	12	6	6
candidate-1297	0	0	0	0	0	0	0	0
candidate-1298	0	0	0	0	0	0	0	0
candidate-1299	19	23	27	24	22	11	36	19
candidate-1300	0	1	0	0	0	0	0	0
candidate-1301	6	3	0	3	3	3	0	4
candidate-1302	169	730	336	196	3	5	5	6
candidate-1303	3	3	3	0	0	0	0	0
candidate-1304	90	38	82	59	0	0	0	0
candidate-1305	0	1	0	0	0	0	0	0
candidate-1306	0	0	0	0	0	0	0	0
candidate-1307	2	3	6	5	0	0	0	0
candidate-1308	0	0	0	0	1	0	0	1
candidate-1309	0	1	0	0	1	0	0	0
candidate-1310	0	0	1	1	1	1	0	3
candidate-1311	21	29	98	31	1	1	0	1
candidate-1312	1	3	1	3	0	0	3	0
candidate-1313	0	0	0	0	0	0	0	0
candidate-1314	0	0	1	0	0	1	0	0
candidate-1315	4	3	2	4	1	0	0	0
candidate-1316	0	0	0	0	0	1	0	0
candidate-1317	0	0	0	0	0	0	0	0
candidate-1318	70	91	129	114	10	16	21	5
candidate-1319	172	763	328	195	1	3	3	3
candidate-1320	4	15	0	2	0	1	0	2
candidate-1321	0	1	0	0	0	0	0	0
candidate-1322	2	0	0	3	0	0	0	0
candidate-1323	0	0	1	0	0	0	0	0
candidate-1324	233	113	417	178	242	139	353	242
candidate-1325	34	14	43	40	2	0	0	0
candidate-1326	0	0	0	0	0	0	0	0
candidate-1327	0	0	0	0	0	0	0	0
candidate-1328	0	0	0	0	0	0	0	0
candidate-1329	162	113	73	61	124	95	59	43
candidate-1330	1	21	5	8	0	2	0	1
candidate-1331	15	35	12	19	2	1	1	2
candidate-1332	0	1	0	2	0	0	0	0
candidate-1333	2	6	3	2	0	0	0	0
candidate-1334	26	110	67	50	3	6	2	3
candidate-1335	0	0	0	0	0	0	0	0
candidate-1336	0	0	0	0	0	0	0	0
candidate-1337	15	24	18	8	0	0	0	0
candidate-1338	1	0	1	4	0	0	0	0
candidate-1339	135	189	211	108	137	186	212	111
candidate-1340	1	4	0	3	0	0	0	0
candidate-1341	0	0	0	0	1	0	1	0
candidate-1342	0	1	1	1	0	0	1	0
candidate-1343	0	0	0	0	0	0	0	0
candidate-1344	1	6	4	4	3	4	0	0
candidate-1345	0	0	0	0	0	0	0	0
candidate-1346	26	12	49	18	0	0	0	0
candidate-1347	32	21	41	15	14	12	20	4
candidate-1348	0	0	0	0	0	0	0	0
candidate-1349	1076	788	659	522	0	1	1	2
candidate-1350	2	5	6	5	2	0	2	1
candidate-1351	0	0	0	0	0	0	0	0
candidate-1352	6	18	17	18	0	1	0	0
candidate-1353	1	5	2	2	3	13	14	13
candidate-1354	0	0	0	0	0	0	0	0
candidate-1355	0	0	0	0	0	0	0	0
candidate-1356	0	1	1	0	0	1	3	0
candidate-1357	0	0	0	0	0	0	0	0
candidate-1358	0	0	1	1	0	0	0	1
candidate-1359	2	26	1	4	16	51	6	4
candidate-1360	0	0	4	0	0	0	0	0
candidate-1361	2	13	9	11	0	0	0	4
candidate-1362	2	2	6	3	0	0	0	0
candidate-1363	4	2	3	8	2	1	0	4
candidate-1364	4	2	3	8	0	0	0	0
candidate-1365	0	0	0	0	1	0	1	0
candidate-1366	42	69	72	54	1	5	4	1
candidate-1367	0	2	0	0	0	1	0	0
candidate-1368	1	0	0	0	0	0	0	0
candidate-1369	0	0	0	0	0	0	0	0
candidate-1370	0	2	1	3	0	0	0	0
candidate-1371	0	2	1	1	0	0	1	0
candidate-1372	764	274	632	692	0	0	0	0
candidate-1373	1	1	1	1	0	0	0	0
candidate-1374	33	27	47	31	30	30	46	30
candidate-1375	2	0	1	0	0	0	0	0
candidate-1376	0	1	1	0	0	0	0	0
candidate-1377	2	1	0	0	1	1	0	0
candidate-1378	0	0	0	0	0	0	0	0
candidate-1379	0	0	0	0	0	0	1	1
candidate-1380	14	22	6	8	0	1	4	1
candidate-1381	3	2	0	1	2	1	2	1
candidate-1382	9	5	8	5	7	5	6	7
candidate-1383	9	4	14	6	0	0	0	0
candidate-1384	0	0	5	1	0	0	0	0
candidate-1385	1	2	7	4	1	1	6	1
candidate-1386	2	4	3	2	2	2	3	3
candidate-1387	39	18	28	14	0	9	0	8
candidate-1388	2	25	1	5	6	26	2	2
candidate-1389	0	0	0	0	0	0	0	0
candidate-1390	0	0	0	0	0	0	0	0
candidate-1391	1	1	0	0	0	1	0	0
candidate-1392	0	0	2	0	0	0	0	0
candidate-1393	16	24	27	22	2	4	3	2
candidate-1394	460	361	134	125	657	549	188	177
candidate-1395	1	9	2	6	0	1	0	0
candidate-1396	0	1	0	0	0	0	0	0
candidate-1397	4	6	8	8	0	0	0	0
candidate-1398	3	10	5	7	2	2	1	2
candidate-1399	0	6	1	2	0	0	0	0
candidate-1400	0	0	0	2	0	0	2	1
candidate-1401	14	51	3	11	0	0	0	0
candidate-1402	0	0	0	1	0	0	2	1
candidate-1403	0	0	0	0	0	1	2	0
candidate-1404	0	0	1	1	0	0	0	0
candidate-1405	74	47	128	69	0	0	0	0
candidate-1406	0	0	0	0	0	0	0	0
candidate-1407	0	2	0	0	0	1	0	0
candidate-1408	3	1	0	2	0	1	0	0
candidate-1409	0	0	0	0	0	0	1	0
candidate-1410	0	1	0	2	0	0	0	0
candidate-1411	0	0	0	0	3	1	3	0
candidate-1412	0	2	0	0	0	0	0	0
candidate-1413	0	0	0	0	0	0	0	0
candidate-1414	1	7	7	3	0	0	0	0
candidate-1415	0	0	0	0	0	0	0	0
candidate-1416	0	0	0	1	1	0	0	1
candidate-1417	13	26	10	14	1	2	1	2
candidate-1418	2	9	4	4	0	0	0	0
candidate-1419	0	0	0	0	0	0	0	0
candidate-1420	6	22	8	5	1	0	0	1
candidate-1421	1	1	0	1	0	0	0	1
candidate-1422	0	1	0	0	0	0	0	0
candidate-1423	0	0	0	0	0	0	0	0
candidate-1424	38	87	141	133	20	20	23	17
candidate-1425	38	87	141	133	1	0	0	0
candidate-1426	1	11	0	6	0	0	0	1
candidate-1427	1	1	0	0	0	0	0	0
candidate-1428	4	4	10	4	1	1	1	1
candidate-1429	21	16	23	24	3	1	1	0
candidate-1430	0	0	0	0	0	0	0	0
candidate-1431	9	17	23	17	1	0	0	2
candidate-1432	1	2	12	2	1	6	33	2
candidate-1433	0	0	2	0	0	0	0	0
candidate-1434	14	35	31	31	0	0	0	0
candidate-1435	0	0	0	0	0	0	1	0
candidate-1436	2	8	0	3	0	1	0	0
candidate-1437	0	2	0	0	0	0	0	0
candidate-1438	0	0	0	0	2	0	0	0
candidate-1439	5	5	3	1	2	2	1	2
candidate-1440	0	0	0	0	0	3	1	1
candidate-1441	5	8	1	3	0	2	0	1
candidate-1442	36	79	96	104	1	1	1	0
candidate-1443	36	79	96	104	21	313	32	169
candidate-1444	0	1	1	1	0	0	0	0
candidate-1445	55	27	43	23	2	3	6	5
candidate-1446	2	9	1	1	0	0	0	0
candidate-1447	0	4	1	1	0	0	0	0
candidate-1448	75	43	84	70	1431	486	732	869
candidate-1449	26	13	0	12	22	13	1	9
candidate-1450	1	4	3	2	11	11	11	12
candidate-1451	2	0	4	0	12	3	13	4
candidate-1452	2	1	0	1	0	0	2	0
candidate-1453	2	1	0	1	1	0	0	0
candidate-1454	1	0	0	0	0	1	0	0
candidate-1455	0	1	1	2	6	15	6	10
candidate-1456	0	2	0	2	0	0	0	0
candidate-1457	0	0	0	0	0	0	0	0
candidate-1458	0	1	0	1	0	0	0	0
candidate-1459	0	8	0	4	0	0	0	0
candidate-1460	14	49	4	9	0	0	0	0
candidate-1461	0	1	0	0	0	0	0	0
candidate-1462	0	2	1	0	0	0	0	0
candidate-1463	0	0	1	0	0	0	0	0
candidate-1464	1	8	14	6	2	0	2	1
candidate-1465	1	0	0	1	0	0	0	0
candidate-1466	0	1	1	2	0	0	0	0
candidate-1467	6	4	15	6	0	0	1	1
candidate-1468	0	0	0	0	0	0	0	0
candidate-1469	1	6	0	1	0	4	0	1
candidate-1470	1	1	0	1	0	2	0	2
candidate-1471	1	1	0	2	0	1	1	1
candidate-1472	6503	2225	4463	4898	5683	1771	3914	4207
candidate-1473	0	0	0	0	0	0	0	0
candidate-1474	0	0	3	0	0	1	1	1
candidate-1475	1	0	0	1	0	2	1	5
candidate-1476	0	1	0	0	0	0	0	0
candidate-1477	7	1	7	7	0	0	0	0
candidate-1478	3	0	1	0	1	0	0	0
candidate-1479	30	16	2	11	26	13	2	9
candidate-1480	0	1	1	0	0	0	1	0
candidate-1481	0	1	1	0	0	0	0	0
candidate-1482	0	0	0	0	0	0	0	0
candidate-1483	5	25	12	19	5	4	1	3
candidate-1484	1	0	1	1	1	0	1	1
candidate-1485	0	0	3	0	0	0	1	0
candidate-1486	0	0	0	0	0	0	0	0
candidate-1487	0	2	1	1	1	0	0	0
candidate-1488	0	0	0	0	0	0	0	0
candidate-1489	0	2	0	0	0	0	1	0
candidate-1490	57	36	88	59	0	0	0	0
candidate-1491	0	2	1	0	3	9	7	9
candidate-1493	1	0	1	0	0	0	0	0
candidate-1493	0	0	0	0	0	0	0	0
candidate-1494	0	0	0	0	2	2	0	0
candidate-1495	0	1	0	0	0	0	0	0
candidate-1496	0	0	1	0	0	0	0	0
candidate-1497	1	0	0	0	0	0	0	0
candidate-1498	0	0	1	2	0	1	0	0
candidate-1499	1	0	0	0	1	1	0	0
candidate-1500	3	3	3	3	0	0	1	0
candidate-1501	1	1	2	1	1	1	1	1
candidate-1502	2	8	0	0	0	0	0	1
candidate-1503	0	0	0	0	0	0	0	1
candidate-1504	1	13	3	3	0	2	0	2
candidate-1505	0	3	0	1	1	0	0	0
candidate-1506	0	3	0	1	0	0	0	0
candidate-1507	0	1	0	0	0	0	1	0
candidate-1508	1	2	4	4	1	0	0	1
candidate-1509	0	0	1	0	0	0	0	0
candidate-1510	3	3	2	1	1	2	1	0
candidate-1511	0	2	0	1	0	0	0	0
candidate-1512	6	39	0	10	1	4	0	2
candidate-1513	15	36	39	37	10	37	36	25
candidate-1514	2	0	14	21	3	7	9	11
candidate-1515	3	0	1	0	1	6	3	0
candidate-1516	5	16	21	10	2	1	1	1
candidate-1517	1	1	1	0	2	2	2	1
candidate-1518	0	0	0	0	0	0	0	0
candidate-1519	11	25	23	12	3	5	12	5
candidate-1520	3	1	0	1	0	0	0	0
candidate-1521	3	1	0	1	0	0	0	0
candidate-1522	6	16	0	12	0	2	0	0
candidate-1523	2	3	0	0	1	0	0	0
candidate-1524	1	0	0	0	1	0	0	0
candidate-1525	2	11	6	6	5	23	17	11
candidate-1526	1	1	0	0	0	1	0	0
candidate-1527	1	0	0	1	0	0	0	0
candidate-1528	6568	2948	3794	5064	4682	1690	3214	3147
candidate-1529	0	0	0	0	0	0	0	0
candidate-1530	115	51	107	98	22	16	36	10
candidate-1531	459	280	417	401	128	51	91	80
candidate-1532	1823	630	1123	1186	263	191	655	131
candidate-1533	0	6	0	0	0	0	0	0
candidate-1534	10	11	7	12	0	0	0	0
candidate-1535	0	4	3	1	0	0	0	0
candidate-1536	21	29	35	18	2	1	3	3
candidate-1537	0	2	0	0	0	1	0	0
candidate-1538	0	1	0	0	0	0	0	0
candidate-1539	23	45	2	12	0	4	1	2
candidate-1540	1	1	1	0	0	0	0	0
candidate-1541	0	0	1	0	2	2	2	2
candidate-1542	0	2	4	0	0	1	2	0
candidate-1543	135	719	307	168	2	2	1	4
candidate-1544	0	0	0	1	2	26	7	6
candidate-1545	0	0	0	0	0	2	0	0
candidate-1546	0	0	0	2	0	1	1	2
candidate-1547	3	4	2	1	1	4	1	0
candidate-1548	1	0	0	0	1	1	2	0
candidate-1549	0	0	0	0	0	0	0	0
candidate-1550	0	1	2	0	0	0	0	0
candidate-1551	4	7	11	7	4	8	14	11
candidate-1552	1	0	2	1	0	0	0	0
candidate-1553	0	0	0	0	0	0	0	0
candidate-1554	0	2	4	4	0	0	0	0
candidate-1555	1	1	0	1	0	1	1	2
candidate-1556	0	7	1	3	0	1	1	0
candidate-1557	9	11	12	16	1	2	0	1
candidate-1558	0	6	3	3	2	4	3	0
candidate-1559	0	0	0	0	0	0	1	0
candidate-1560	9	4	6	6	0	0	0	0
candidate-1561	0	0	0	0	0	0	0	0
candidate-1562	0	0	0	0	0	0	0	0
candidate-1563	1	0	0	1	0	2	0	0
candidate-1564	2	2	1	2	0	0	0	1
candidate-1565	0	0	0	0	0	0	0	0
candidate-1566	1	1	3	0	0	0	0	1
candidate-1567	1	1	3	1	0	1	0	0
candidate-1568	144	64	195	105	0	0	0	0
candidate-1569	3	12	3	4	0	0	0	0
candidate-1570	3	1	1	6	5	3	4	7
candidate-1571	1	0	0	2	1	0	0	0
candidate-1572	0	0	0	1	1	0	0	1
candidate-1573	0	2	0	3	0	1	0	0
candidate-1574	2	0	0	0	2	2	2	0
candidate-1575	0	0	0	1	1	0	1	0
candidate-1576	1	0	0	0	0	0	0	0
candidate-1577	2	4	1	1	0	0	0	0
candidate-1578	0	1	0	0	0	1	0	0
candidate-1579	0	2	6	1	1	5	9	13
candidate-1580	1	0	1	0	0	0	0	0
candidate-1581	3	6	6	1	2	1	0	1
candidate-1582	37	79	58	35	10	6	3	3
candidate-1583	141	158	221	91	0	0	0	0
candidate-1584	1	1	2	1	0	0	0	0
candidate-1585	0	0	0	0	0	0	0	0
candidate-1586	0	2	2	0	0	0	0	0
candidate-1587	0	1	0	2	4	2	4	4
candidate-1588	0	1	0	1	0	0	0	0
candidate-1589	35	79	96	107	0	1	1	0
candidate-1590	35	79	96	107	14	7	14	4
candidate-1591	2	0	0	1	0	0	0	0
candidate-1592	5	12	9	6	1	0	0	0
candidate-1593	0	1	0	2	0	0	0	0
candidate-1594	0	0	0	0	0	0	0	0
candidate-1595	0	0	0	0	0	0	0	0
candidate-1596	28	17	30	25	0	0	0	0
candidate-1597	9	13	16	14	0	0	1	0
candidate-1598	2	0	0	0	2	0	1	0
candidate-1599	0	0	0	0	0	0	0	0
candidate-1600	0	1	2	3	0	0	2	0
candidate-1601	0	0	1	0	0	0	0	0
candidate-1602	0	0	0	0	0	0	0	0
candidate-1603	1	0	0	0	0	0	0	1
candidate-1604	7	2	5	0	0	0	0	0
candidate-1605	32	56	71	46	3	15	19	9
candidate-1606	2	9	4	3	0	0	1	0
candidate-1607	0	0	0	0	0	0	0	0
candidate-1608	0	0	0	0	1	0	3	1
candidate-1609	14	19	22	15	0	2	0	1
candidate-1610	0	0	0	0	0	0	0	0
candidate-1611	0	0	0	0	0	1	1	1
candidate-1612	0	0	0	1	0	0	0	0
candidate-1613	0	0	0	0	0	0	0	0
candidate-1614	1	3	28	4	0	0	2	1
candidate-1615	7	19	10	4	0	0	0	0
candidate-1616	2	2	0	0	0	1	0	0
candidate-1617	4	1	3	7	1	4	5	5
candidate-1618	1	3	0	3	1	1	0	0
candidate-1619	0	1	1	0	0	0	0	0
candidate-1620	1	0	4	0	0	0	0	0
candidate-1621	114	63	181	98	40	8	56	19
candidate-1622	7	6	12	8	0	0	0	0
candidate-1623	4	9	10	9	0	0	0	0
candidate-1624	0	0	2	1	0	0	0	0
candidate-1625	3	3	3	0	0	0	0	1
candidate-1626	0	0	0	1	0	1	0	0
candidate-1627	0	0	0	0	0	0	1	0
candidate-1628	1	2	0	1	0	0	0	0
candidate-1629	2	1	0	0	0	0	0	0
candidate-1630	0	1	0	0	0	0	0	1
candidate-1631	1	2	2	3	0	2	1	2
candidate-1632	0	0	0	0	0	0	0	0
candidate-1633	19	7	17	11	4	1	9	5
candidate-1634	6	23	0	7	0	2	0	1
candidate-1635	0	1	1	0	0	0	0	0
candidate-1636	0	0	0	0	0	0	0	0
candidate-1637	257	126	307	224	37	37	49	35
candidate-1638	0	0	1	1	0	0	0	1
candidate-1639	15	5	11	9	7	1	12	2
candidate-1640	736	284	715	755	0	0	3	0
candidate-b_1765	4	6	4	4	0	0	0	0
candidate-b_1768	0	0	0	0	0	0	0	0
candidate-b_1766	0	0	0	0	0	0	0	0
candidate-b_1764	0	0	0	0	0	0	0	0
candidate-b_1762	0	0	0	0	0	0	0	0
candidate-b_1137	0	0	0	0	0	0	0	0
candidate-b_1126	0	0	0	0	0	0	0	0
candidate-b_1138	2	0	0	0	0	0	0	0
candidate-b_1136	0	1	0	0	0	0	0	0
candidate-b_1133	0	0	0	0	1	0	0	0
candidate-b_1131	0	0	0	0	0	0	0	0
candidate-b_1129	0	0	0	0	0	0	0	0
candidate-b_785	0	0	0	0	0	0	0	0
candidate-b_788	0	0	0	0	0	0	0	0
candidate-b_786	0	0	0	0	0	0	0	0
candidate-b_595	0	0	0	0	0	0	0	0
candidate-b_246	0	0	1	0	0	0	0	0
candidate-b_243	41	71	60	59	16	23	14	24
candidate-b_242	0	0	1	0	1	1	0	1
candidate-b_152	0	0	0	0	0	0	0	1
candidate-b_154	4	2	4	5	0	1	0	1
candidate-b_1760	0	0	0	0	0	0	0	0
candidate-b_1675	1	1	0	0	0	0	0	0
candidate-b_1674	9	17	17	14	7	18	21	17
candidate-b_1597	0	0	0	0	0	0	0	0
candidate-b_1521	0	0	0	0	0	0	0	0
candidate-b_1385	0	0	0	0	0	0	0	0
candidate-b_1325	0	0	0	0	0	0	0	0
candidate-b_1322	0	0	0	0	0	0	0	0
candidate-b_1270	0	0	0	0	0	0	0	0
candidate-b_1274	0	0	0	0	0	0	0	0
candidate-b_1273	0	0	0	0	0	0	0	0
candidate-b_1271	0	0	0	0	0	0	0	0
candidate-b_1229	0	0	0	0	0	0	0	0
candidate-b_1228	0	0	0	0	0	0	0	0
candidate-b_1179	0	0	0	0	0	0	1	0
candidate-b_1177	0	0	0	0	0	0	1	0
candidate-b_1181	0	0	0	0	0	0	0	0
candidate-b_1176	0	0	0	1	0	0	0	0
candidate-b_1125	0	0	0	0	0	0	0	0
candidate-b_1049	0	0	0	0	0	0	0	0
candidate-b_1048	0	0	0	0	0	0	0	0
candidate-b_1003	0	0	0	0	0	0	0	0
candidate-b_936	0	0	0	0	0	0	0	0
candidate-b_906	0	0	1	0	0	0	0	0
candidate-b_907	0	0	0	0	0	0	0	0
candidate-b_869	0	1	0	0	0	0	0	0
candidate-b_868	0	0	0	0	0	0	0	0
candidate-b_828	0	0	0	0	0	0	0	0
candidate-b_800	0	0	0	0	0	0	0	0
candidate-b_783	0	0	0	0	0	3	1	1
candidate-b_782	0	0	0	0	0	0	0	0
candidate-b_765	0	0	0	0	0	0	1	0
candidate-b_751	0	0	0	0	0	0	0	0
candidate-b_737	2	2	1	1	0	0	1	0
candidate-b_736	0	0	0	0	0	0	0	0
candidate-b_734	0	0	0	0	1	0	0	0
candidate-b_717	1	0	0	0	0	0	0	0
candidate-b_691	2	9	2	5	1	2	1	1
candidate-b_657	0	0	0	0	0	0	0	0
candidate-b_620	1	3	1	0	0	0	0	0
candidate-b_619	0	0	0	0	0	0	0	0
candidate-b_606	0	0	0	0	0	0	0	0
candidate-b_609	0	0	0	0	0	0	0	0
candidate-b_607	0	0	0	0	0	0	0	0
candidate-b_594	2	85	108	47	0	0	0	1
candidate-b_587	0	0	0	0	0	0	0	0
candidate-b_567	0	0	0	0	0	0	0	0
candidate-b_566	0	1	0	1	0	0	0	0
candidate-b_553	0	0	0	0	0	0	0	0
candidate-b_554	0	0	0	0	0	0	0	0
candidate-b_539	0	0	0	0	0	0	0	0
candidate-b_529	0	0	0	0	3	0	1	0
candidate-b_508	0	0	0	0	0	0	0	0
candidate-b_512	1	0	0	0	1	0	0	0
candidate-b_511	0	0	0	0	0	0	0	0
candidate-b_510	0	0	0	0	0	0	0	0
candidate-b_509	0	0	0	0	0	0	0	0
candidate-b_496	0	0	0	0	0	0	0	0
candidate-b_483	0	0	0	0	0	0	0	0
candidate-b_485	0	0	0	1	0	0	4	0
candidate-b_484	0	0	0	0	0	0	1	0
candidate-b_464	0	0	0	0	0	0	0	0
candidate-b_447	0	0	0	0	0	0	0	0
candidate-b_452	0	0	0	0	1	0	0	0
candidate-b_450	0	3	1	0	0	0	0	0
candidate-b_448	0	3	1	0	0	0	0	0
candidate-b_440	0	0	0	1	0	0	0	1
candidate-b_438	0	0	0	0	0	0	0	0
candidate-b_419	0	0	0	0	0	0	0	0
candidate-b_385	0	0	0	0	0	0	0	0
candidate-b_383	0	0	0	0	0	0	0	0
candidate-b_382	22	28	129	95	20	27	37	32
candidate-b_368	2	1	1	0	1	0	1	0
candidate-b_345	2	0	1	3	0	1	0	1
candidate-b_320	0	0	0	0	0	0	0	0
candidate-b_322	1	1	0	2	0	0	0	0
candidate-b_313	0	0	0	0	0	0	0	0
candidate-b_306	0	0	0	0	0	0	0	0
candidate-b_304	0	0	0	0	0	0	0	0
candidate-b_296	0	0	0	0	0	0	0	0
candidate-b_259	10	10	2	3	11	14	7	6
candidate-b_264	0	0	0	0	0	0	0	0
candidate-b_262	0	0	0	0	0	3	0	0
candidate-b_261	1	0	0	0	0	0	0	0
candidate-b_260	0	0	0	0	0	0	0	0
candidate-b_235	0	0	0	0	0	0	0	0
candidate-b_211	0	0	0	0	0	0	0	0
candidate-b_198	0	0	0	1	0	0	0	0
candidate-b_184	0	0	0	0	0	0	0	0
candidate-b_175	0	0	0	0	0	0	0	0
candidate-b_160	0	0	0	0	0	0	0	0
candidate-b_151	1222	479	689	779	98	50	90	102
candidate-b_137	0	0	0	0	0	0	0	0
candidate-b_136	0	0	0	0	0	0	0	0
candidate-b_117	0	0	0	0	0	0	0	0
candidate-b_118	0	0	0	0	0	0	0	0
candidate-b_102	0	0	0	0	0	0	0	0
candidate-b_95	0	0	0	0	0	0	0	0
candidate-b_94	0	0	0	0	0	0	0	0
candidate-b_91	16	27	36	23	1	3	4	1
candidate-b_88	27	125	37	37	0	0	1	0
candidate-b_87	2	3	1	0	1	0	2	0
candidate-b_86	2	0	7	2	2	6	38	21
candidate-b_67	0	0	0	0	0	0	0	0
candidate-b_52	0	0	0	0	0	0	0	0
candidate-b_38	0	0	0	0	0	0	0	0
candidate-b_14	1	0	1	0	1	0	0	0
candidate-b_16	0	0	0	0	0	0	0	0
candidate-b_1748	0	0	0	0	0	0	0	0
candidate-b_1750	0	0	0	0	0	0	0	0
candidate-b_1749	1	0	1	1	0	0	0	0
candidate-b_1743	0	0	0	0	0	0	0	0
candidate-b_1724	0	0	0	1	0	0	0	0
candidate-b_1722	0	0	0	0	0	0	0	0
candidate-b_1705	2	0	0	1	1	3	3	0
candidate-b_1707	1	0	0	0	1	0	0	0
candidate-b_1706	0	0	0	0	0	0	0	0
candidate-b_1685	0	3	1	2	0	0	0	1
candidate-b_1673	0	0	0	0	0	0	0	0
candidate-b_1672	0	1	0	0	1	0	0	0
candidate-b_1663	0	0	0	0	0	0	0	0
candidate-b_1660	0	8	0	1	0	0	0	1
candidate-b_1661	0	0	0	0	0	0	0	0
candidate-b_1647	0	1	0	0	1	3	4	1
candidate-b_1643	3	1	0	1	0	0	0	0
candidate-b_1641	0	0	0	0	0	0	0	0
candidate-b_1627	0	0	0	0	0	0	0	0
candidate-b_1605	0	2	0	0	0	1	0	0
candidate-b_1603	0	0	1	0	0	0	0	0
candidate-b_1607	0	2	3	0	0	2	1	0
candidate-b_1595	0	0	0	0	0	0	0	0
candidate-b_1572	0	0	0	0	0	0	0	0
candidate-b_1571	0	0	0	0	0	0	0	0
candidate-b_1569	0	0	0	0	0	0	0	0
candidate-b_1537	0	0	0	0	0	0	0	0
candidate-b_1539	0	0	0	0	0	0	0	0
candidate-b_1528	1	0	0	1	0	0	0	0
candidate-b_1527	0	0	0	0	0	0	0	0
candidate-b_1526	0	0	0	0	0	0	0	0
candidate-b_1509	0	0	0	0	0	0	0	0
candidate-b_1508	0	0	0	0	0	0	0	0
candidate-b_1485	0	0	0	0	0	0	0	0
candidate-b_1479	0	0	0	0	0	0	0	0
candidate-b_1469	0	0	0	1	0	0	0	0
candidate-b_1472	0	0	0	0	0	0	0	0
candidate-b_1461	1	2	2	0	0	0	0	1
candidate-b_1456	2	1	0	0	0	0	0	0
candidate-b_1454	1	0	0	1	0	3	4	0
candidate-b_1447	0	0	0	0	0	0	0	0
candidate-b_1442	0	0	0	0	0	0	0	0
candidate-b_1443	0	0	0	0	0	0	0	0
candidate-b_1433	0	0	0	0	0	0	0	0
candidate-b_1432	0	0	0	0	0	0	0	0
candidate-b_1411	0	0	0	0	0	0	0	1
candidate-b_1416	0	0	0	0	0	0	0	0
candidate-b_1414	0	0	0	0	0	0	0	0
candidate-b_1413	0	0	0	0	0	0	0	0
candidate-b_1409	1	0	0	0	0	0	0	0
candidate-b_1407	0	1	0	0	0	0	0	0
candidate-b_1395	4	2	5	4	0	0	0	0
candidate-b_1393	1	1	3	0	0	0	0	0
candidate-b_1384	1	0	0	1	0	1	0	0
candidate-b_1382	0	3	1	2	0	1	0	1
candidate-b_1375	1	0	1	0	0	0	0	0
candidate-b_1364	0	0	0	0	0	0	0	0
candidate-b_1357	0	0	0	0	0	0	0	0
candidate-b_1353	0	0	0	0	0	0	0	0
candidate-b_1352	0	0	0	0	0	0	0	0
candidate-b_1342	1	0	0	1	1	0	0	0
candidate-b_1343	0	0	0	0	0	0	0	0
candidate-b_1329	0	0	0	0	0	0	0	0
candidate-b_1334	0	0	0	0	0	0	0	0
candidate-b_1331	1	3	4	4	2	7	5	4
candidate-b_1330	0	1	2	2	0	0	0	0
candidate-b_1321	0	0	0	0	3	1	1	2
candidate-b_1320	1	0	1	0	1	1	5	1
candidate-b_1311	0	0	0	0	0	0	0	0
candidate-b_1305	0	0	0	0	0	0	0	0
candidate-b_1297	0	0	0	0	0	0	1	0
candidate-b_1298	1	0	1	0	0	0	1	0
candidate-b_1289	0	0	0	0	0	0	0	0
candidate-b_1283	3	2	2	6	1	6	0	0
candidate-b_1285	0	0	0	0	0	0	0	0
candidate-b_1284	1	1	0	0	0	2	1	0
candidate-b_1269	0	0	0	0	0	0	0	0
candidate-b_1268	4	1	1	1	1	0	0	0
candidate-b_1267	0	0	0	0	0	0	1	0
candidate-b_1261	0	6	5	6	0	3	3	2
candidate-b_1251	0	0	0	0	0	0	0	0
candidate-b_1238	0	0	0	0	0	0	0	0
candidate-b_1237	1	2	1	0	1	0	1	0
candidate-b_1236	1	1	3	1	0	1	2	1
candidate-b_1235	40	11	19	18	22	8	9	10
candidate-b_1226	0	0	0	0	0	0	0	0
candidate-b_1220	0	0	0	0	0	0	1	0
candidate-b_1222	2	0	0	0	2	0	0	0
candidate-b_1184	1	0	1	2	1	3	0	1
candidate-b_1185	1	2	1	0	0	1	1	0
candidate-b_1175	0	0	0	0	0	0	0	0
candidate-b_1169	0	0	0	0	0	0	0	0
candidate-b_1166	205	112	184	184	400	160	274	286
candidate-b_1157	0	0	0	0	2	0	0	0
candidate-b_1153	0	0	1	0	0	0	0	0
candidate-b_1148	0	0	0	0	1	1	1	0
candidate-b_1147	0	0	0	0	0	0	0	0
candidate-b_1139	0	0	1	0	0	0	1	0
candidate-b_1124	0	0	0	0	0	0	0	1
candidate-b_1117	2	3	2	2	0	0	0	0
candidate-b_1110	0	0	0	0	0	0	0	0
candidate-b_1108	0	0	0	0	1	1	0	0
candidate-b_1107	0	0	0	0	0	1	0	0
candidate-b_1105	1	0	0	0	1	0	0	0
candidate-b_1102	0	0	0	0	0	1	0	0
candidate-b_1099	0	0	0	0	0	0	0	0
candidate-b_1096	0	0	0	0	0	0	0	0
candidate-b_1091	1	0	0	0	0	0	0	0
candidate-b_1078	0	0	0	0	0	0	0	0
candidate-b_1081	2	5	2	2	0	0	0	1
candidate-b_1080	0	0	0	0	0	0	0	0
candidate-b_1067	0	0	0	0	0	0	0	0
candidate-b_1058	0	0	0	0	0	0	0	0
candidate-b_1045	0	0	0	0	0	0	0	0
candidate-b_1041	0	0	0	0	0	0	0	0
candidate-b_1020	1	0	0	0	0	0	0	0
candidate-b_1022	1	0	0	0	1	0	0	0
candidate-b_1021	0	0	0	0	0	0	0	0
candidate-b_1018	0	0	0	0	0	0	0	0
candidate-b_1010	0	0	0	0	0	0	0	0
candidate-b_1013	0	0	0	0	0	0	0	0
candidate-b_1006	0	0	1	0	0	1	0	0
candidate-b_1008	0	0	0	0	0	0	0	0
candidate-b_999	0	0	0	0	0	0	0	1
candidate-b_987	0	0	0	0	0	0	0	0
candidate-b_985	0	0	0	0	0	0	0	0
candidate-b_984	0	0	0	0	0	0	0	0
candidate-b_983	2	2	0	2	0	0	1	0
candidate-b_979	0	0	0	0	0	0	0	0
candidate-b_973	0	0	0	0	1	1	1	0
candidate-b_972	0	0	0	0	1	0	0	0
candidate-b_974	0	0	0	0	0	0	0	0
candidate-b_965	0	0	0	2	0	0	0	2
candidate-b_961	0	0	0	0	0	0	0	0
candidate-b_956	0	0	0	0	0	0	0	0
candidate-b_948	1	2	5	2	0	0	0	0
candidate-b_947	1	2	5	2	0	0	0	0
candidate-b_954	0	4	0	1	0	0	0	0
candidate-b_952	0	3	5	4	3	6	11	9
candidate-b_949	3	1	0	0	0	2	0	0
candidate-b_946	0	0	0	0	0	0	1	0
candidate-b_934	0	0	0	0	0	0	0	0
candidate-b_928	0	0	0	0	0	0	0	0
candidate-b_924	0	0	0	0	0	0	0	0
candidate-b_920	0	0	0	0	0	1	0	0
candidate-b_919	0	0	0	0	0	0	0	0
candidate-b_918	0	1	0	0	21	11	6	6
candidate-b_917	0	1	0	0	3	0	1	0
candidate-b_915	0	0	1	0	0	2	0	1
candidate-b_916	0	0	0	1	0	0	0	0
candidate-b_914	0	0	0	0	0	0	0	0
candidate-b_911	0	0	1	0	0	0	0	0
candidate-b_902	0	0	0	0	0	1	0	0
candidate-b_901	0	1	0	0	0	0	0	0
candidate-b_904	0	0	0	0	0	0	0	1
candidate-b_899	0	0	0	0	0	0	0	0
candidate-b_898	0	0	0	0	0	0	2	0
candidate-b_895	0	0	0	0	0	0	0	0
candidate-b_894	0	0	0	0	0	0	0	0
candidate-b_892	0	0	0	0	0	0	0	0
candidate-b_881	0	0	0	0	1	1	0	0
candidate-b_878	0	0	0	0	0	0	0	1
candidate-b_867	0	0	0	0	0	0	0	0
candidate-b_861	0	0	1	0	0	0	0	0
candidate-b_863	0	0	0	0	0	0	0	0
candidate-b_859	0	0	0	0	0	0	0	0
candidate-b_858	0	0	0	0	0	0	0	0
candidate-b_852	0	0	0	0	0	0	0	0
candidate-b_850	0	0	0	0	0	0	1	0
candidate-b_849	0	0	0	0	0	0	0	0
candidate-b_855	0	0	0	0	0	0	0	0
candidate-b_834	0	0	0	0	0	0	0	0
candidate-b_831	0	0	0	0	0	0	0	0
candidate-b_832	1	1	1	1	0	1	0	0
candidate-b_827	0	0	0	1	0	0	0	1
candidate-b_816	1	3	7	3	1	0	2	1
candidate-b_812	0	0	0	0	0	0	0	0
candidate-b_803	0	0	0	0	0	0	1	0
candidate-b_808	0	0	0	0	0	0	0	0
candidate-b_806	95	80	55	152	3	5	4	0
candidate-b_805	4	12	8	2	5	7	4	4
candidate-b_794	0	0	0	0	0	0	0	0
candidate-b_793	0	0	0	0	0	0	0	1
candidate-b_790	29716	9649	21226	17752	0	0	0	0
candidate-b_781	0	0	0	0	0	0	0	0
candidate-b_780	0	0	0	0	0	0	0	0
candidate-b_779	0	0	0	0	0	0	0	0
candidate-b_778	0	0	0	0	0	0	0	0
candidate-b_776	1	4	1	6	6	1	0	1
candidate-b_777	0	0	0	0	8	3	1	3
candidate-b_775	4	2	6	4	7	5	13	8
candidate-b_773	0	1	0	1	0	0	0	0
candidate-b_771	0	0	0	0	0	0	2	0
candidate-b_769	0	0	1	0	0	0	0	0
candidate-b_768	11	83	88	82	0	1	2	1
candidate-b_767	0	0	0	0	0	0	0	0
candidate-b_764	0	0	0	0	0	0	0	0
candidate-b_763	1	4	1	6	6	1	0	1
candidate-b_760	3	8	11	13	1	4	3	3
candidate-b_762	0	0	0	0	0	0	0	0
candidate-b_758	0	0	0	0	0	0	0	0
candidate-b_754	0	0	0	0	0	0	0	0
candidate-b_756	0	0	1	0	0	0	0	0
candidate-b_749	0	0	0	0	0	0	0	0
candidate-b_747	25	44	117	96	23	44	29	30
candidate-b_745	0	0	0	0	0	0	0	0
candidate-b_743	0	0	0	0	0	0	0	0
candidate-b_740	0	0	1	1	0	0	1	1
candidate-b_741	0	0	1	0	1	0	1	0
candidate-b_733	0	0	1	0	0	0	1	0
candidate-b_731	0	0	0	0	0	0	0	0
candidate-b_730	0	0	0	0	0	0	0	0
candidate-b_725	3	1	2	0	0	0	0	0
candidate-b_722	0	0	0	0	0	0	0	0
candidate-b_723	0	0	0	0	0	0	0	0
candidate-b_720	0	0	0	0	0	0	0	0
candidate-b_714	0	0	0	1	0	0	0	1
candidate-b_715	0	0	0	0	0	0	0	0
candidate-b_708	0	0	0	0	0	0	0	0
candidate-b_713	0	3	0	1	0	0	0	0
candidate-b_711	0	0	0	0	0	0	0	0
candidate-b_707	0	4	0	1	0	0	0	0
candidate-b_700	0	0	0	0	0	0	0	0
candidate-b_696	0	0	0	0	0	0	0	0
candidate-b_697	0	0	0	0	0	0	0	0
candidate-b_694	0	0	0	0	0	0	0	0
candidate-b_695	0	0	0	0	0	0	0	0
candidate-b_690	0	0	0	0	0	0	0	0
candidate-b_688	2	0	2	1	0	0	2	0
[truncated: 677 more rows]
