# Supplementary material for: The microRNA toolkit of insects
Source: Sci Rep. 2016 Nov 24;6:37736. doi: 10.1038/srep37736 (PMC5121899; doi:10.1038/srep37736)
Supplement: Supplementary Table 3 [file srep37736-s4.xls]

## Sheet: Sheet1
The microRNA toolkit of insects. Guillem Ylla, Bastian Fromm, Maria-Dolors Piulachs, Xavier Belles
Supplementary Table S3. Read counts of the mature and star arm of all conserved miRNAs of Blattella germanica in the two dsMock and two dsDicer-1 libraries.
	C1	C3	T1	T2
Bge-Mir-995-3p	10	45	18	26
Bge-Mir-995-5p	2	10	0	5
Bge-Mir-1a-5p	15	34	6	21
Bge-Mir-1a-3p	30935	48630	17014	26669
Bge-Mir-133-5p	4	2	2	4
Bge-Mir-133-3p	1057	967	602	626
Bge-Mir-316-3p	15	32	10	23
Bge-Mir-316-5p	348	464	233	244
Bge-Mir-137-3p-1	20	28	34	29
Bge-Mir-137-5p-1	0	0	3	0
Bge-Mir-3049-5p	12	2	9	2
Bge-Mir-3049-3p	0	0	0	4
Bge-Mir-184-5p	2	5	4	3
Bge-Mir-184-3p	3592	7067	1446	2585
Bge-Mir-3770-3p	9	3	6	2
Bge-Mir-3770-5p	638	713	256	153
Bge-Mir-927a-5p	109	141	129	138
Bge-Mir-927a-3p	5	9	9	16
Bge-Mir-87-3p-1	3911	6495	1868	2386
Bge-Mir-87-5p-1	4	2	0	2
Bge-Mir-87-3p-2	3914	6496	1870	2384
Bge-Mir-87-5p-2	0	2	2	0
Bge-Mir-87-3p-3	3909	6495	1868	2384
Bge-Mir-87-5p-3	2	0	0	0
Bge-Mir-932-5p	0	6	8	0
Bge-Mir-932-3p	4	4	2	2
Bge-Mir-278-5p	10	11	8	4
Bge-Mir-278-3p	2281	2172	1572	1530
Bge-Mir-190-5p	336	566	153	171
Bge-Mir-190-3p	6	10	0	2
Bge-Mir-279-3p-1	247	453	385	224
Bge-Mir-279-5p-1	3	8	2	2
Bge-Mir-279-3p-2	5463	11351	6218	5362
Bge-Mir-279-5p-2	97	106	61	85
Bge-Mir-279-3p-3	6766	13414	6272	5469
Bge-Mir-279-5p-3	112	160	39	69
Bge-Mir-315-5p	944	1034	259	370
Bge-Mir-315-3p	2	0	2	0
Bge-Mir-100-5p	19244	28054	10495	10505
Bge-Mir-100-3p	0	2	40	4
Bge-let-7-5p	837	752	243	227
Bge-let-7-3p	129	97	20	8
Bge-Mir-125-5p	1012	1476	658	581
Bge-Mir-125-3p	50	51	30	30
Bge-Mir-275-5p	193	192	85	70
Bge-Mir-275-3p	3812	6939	2291	2158
Bge-Mir-305-5p	2516	3795	986	915
Bge-Mir-305-3p	544	844	55	90
Bge-Mir-9-5p	23355	41431	15604	16080
Bge-Mir-9-3p	107	146	205	123
Bge-Mir-34-3p	10	10	6	1
Bge-Mir-34-5p	776	1608	200	452
Bge-Mir-277-3p	2595	3287	1161	1665
Bge-Mir-277-5p	4	5	8	2
Bge-Mir-317-3p	877	1045	450	411
Bge-Mir-317-5p	6	4	2	6
Bge-Mir-998-3p	63	88	51	54
Bge-Mir-998-5p	4	2	0	0
Bge-Mir-981-5p	2	0	0	0
Bge-Mir-981-3p	158	127	33	20
Bge-Mir-12-3p	10	0	2	0
Bge-Mir-12-5p	390	460	108	134
Bge-Mir-3477-3p	2	3	4	0
Bge-Mir-3477-5p	3247	9055	2247	2959
Bge-Mir-283-3p	2	16	3	8
Bge-Mir-283-5p	6107	11109	2913	3964
Bge-Mir-282-5p	16	10	12	6
Bge-Mir-282-3p	0	6	0	4
Bge-Mir-993-5p	74	53	50	51
Bge-Mir-993-3p	82	22	80	106
Bge-Mir-10-3p	752	1117	457	565
Bge-Mir-10-5p	10646	11039	5939	6972
Bge-Mir-14-3p	6137	6789	4734	4315
Bge-Mir-14-5p	27	32	6	4
Bge-bantam-5p	12	23	6	6
Bge-bantam-3p	28921	45653	25169	21808
Bge-Mir-375-3p	51	123	33	54
Bge-Mir-375-5p	0	2	0	0
Bge-Mir-307-3p	97	211	93	69
Bge-Mir-307-5p	1	2	0	2
Bge-Mir-92a-5p	86	150	76	87
Bge-Mir-92a-3p	135	109	55	61
Bge-Mir-92b-5p-1	8	53	18	12
Bge-Mir-92b-3p-1	325	523	202	239
Bge-Mir-2796-3p	284	268	127	167
Bge-Mir-2796-5p	0	0	0	0
Bge-Mir-33a-3p	3	4	2	2
Bge-Mir-33a-5p	18	15	2	4
Bge-Mir-965-3p	15	16	15	13
Bge-Mir-965-5p	171	282	101	180
Bge-Mir-92b-3p-2	319	519	191	241
Bge-Mir-92b-5p-2	110	150	102	59
Bge-Mir-2b-3p	1171	1868	624	739
Bge-Mir-2b-5p	6	14	12	8
Bge-Mir-2a-3p	1176	1884	630	745
Bge-Mir-2a-5p	2	6	4	0
Bge-Mir-13b-3p	611	1078	379	357
Bge-Mir-13b-5p	335	1131	94	112
Bge-Mir-13a-3p	853	1493	684	656
Bge-Mir-13a-5p	0	7	8	4
Bge-Mir-2c-3p	1682	2736	898	1066
Bge-Mir-2c-5p	2	4	3	0
Bge-Mir-71-3p	235	289	173	167
Bge-Mir-71-5p	711	1300	430	574
Bge-Mir-971-5p	8	8	10	15
Bge-Mir-971-3p	0	2	6	0
Bge-Mir-929-5p	37	60	22	34
Bge-Mir-929-3p	11	12	2	4
Bge-Mir-iab-8-3p	2	0	4	0
Bge-Mir-iab-8-5p	4	0	8	0
Bge-Mir-iab-4-3p	2	0	10	12
Bge-Mir-iab-4-5p	56	105	60	77
Bge-Mir-124-3p	20	10	16	13
Bge-Mir-124-5p	8	16	13	15
Bge-Mir-6012-3p	2	1	4	2
Bge-Mir-6012-5p	0	0	1	2
Bge-Mir-263b-3p	36	32	7	0
Bge-Mir-263b-5p	898	1612	332	502
Bge-Mir-263a-3p	2	4	0	0
Bge-Mir-263a-5p	1678	3298	843	1196
Bge-Mir-29b-3p-1	2	4	0	0
Bge-Mir-29b-5p-1	0	0	0	0
Bge-Mir-276-3p-1	115014	124206	54940	56937
Bge-Mir-276-5p-1	17	31	15	7
Bge-Mir-281-5p	615	1160	243	146
Bge-Mir-281-3p	639	1223	320	253
Bge-Mir-252-3p	4	8	0	4
Bge-Mir-252-5p	405	558	265	457
Bge-Mir-31-3p	0	0	0	0
Bge-Mir-31-5p	4789	7548	2029	649
Bge-Mir-1175-3p	6	4	0	4
Bge-Mir-1175-5	0	2	2	4
Bge-Mir-927b-5p	10	10	10	16
Bge-Mir-927b-3p	2	0	0	0
Bge-Mir-2765-5p	1154	1199	71	205
Bge-Mir-2765-3p	95	54	17	22
Bge-Mir-8-5p	2812	5226	1456	1979
Bge-Mir-8-3p	37472	78329	38737	32602
Bge-Mir-210-5p	7	10	0	4
Bge-Mir-210-3p	20	6	0	6
Bge-Mir-7-3p	0	0	11	8
Bge-Mir-7-5p	2601	3073	1164	1829
Bge-Mir-745-5p	18	8	20	23
Bge-Mir-745-3p	38	33	24	31
Bge-Mir-137-5p-2	0	0	2	0
Bge-Mir-137-3p-2	20	28	34	29
Bge-Mir-9a-3p	287	485	285	295
Bge-Mir-9a-5p	21046	39191	13701	14814
Bge-Mir-79-3p	73	121	83	91
Bge-Mir-79-5p	2964	5558	2025	2274
Bge-Mir-9b-5p	0	2	0	2
Bge-Mir-9b-3p	0	0	0	0
Bge-Mir-306-3p	3	9	10	6
Bge-Mir-306-5p	1661	4178	1812	1890
Bge-Mir-9c-3p	7	15	4	12
Bge-Mir-9c-5p	7709	16292	2387	3821
Bge-Mir-29b-5p-2	0	0	0	0
Bge-Mir-29b-3p	2	4	0	2
Bge-Mir-279-3p-4	6766	13410	6271	5471
Bge-Mir-279-5p-4	11	13	8	4
Bge-Mir-276-3p-2	115017	124218	54933	56949
Bge-Mir-276-5p-2	17	31	15	7
Bge-Mir-2001-5p	0	7	0	5
Bge-Mir-2001-3p	0	1	0	0
