# Supplementary material for: The microRNA toolkit of insects
Source: Sci Rep. 2016 Nov 24;6:37736. doi: 10.1038/srep37736 (PMC5121899; doi:10.1038/srep37736)
Supplement: Supplementary Table 5 [file srep37736-s5.xls]

## Sheet: Sheet1
The microRNA toolkit of insects. Guillem Ylla, Bastian Fromm, Maria-Dolors Piulachs, Xavier Belles
Supplementary Table S5. Description of the small RNA-seq libraries from Locusta migratoria, Acyrthosiphon pisum, Tribolium castaneum, Apis mellifera and Bombyx mori used to assess miRNA candidates.
Locusta migratoria	SRP062155
Accession	Tissue	Raw Reads
SRR1790342	Eggs	12287017
SRR1804745	Adults	13774633
SRR1804747	Pronotum 1	15580790
SRR1804748	Brains	9717485
SRR1804749	Antennae	17614727
SRR1804750	Pronotum 2	13801349
SRR2146972	Larvae	21603570
		104379571
Acyrthosiphon pisum
Accession	Tissue	Raw Reads
SRR036085	Parthenogenetic females of the LSR1 clone	3079932
Apis melifera
Accession	Tissue	Raw Reads
SRR869568	Non-courted virgin Apis millefera queen miRNA	11119508
SRR869567	Courted virgin Apis millefera queen miRNA	10261639
SRR868715	Non-courted virgin Apis millefera queen DGE project	6090470
SRR868714	Courted virgin Apis millefera queen DGE project	6090470
SRR771440	royal jelly small RNA	7308203
SRR771439	worker jelly small RNA	6717618
SRR1571745	Workers	10499896
SRR1613229	Ovary worker	23689204
		81777008
Bombyx mori
Accession	Tissue	Raw Reads
SRR1210097	Posterior silk gland – fourth instar molting to day 2 of fifth instar	18707473
SRR1210098	Posterior silk gland – fifth instar day 3 to day 8 before spinning	18633295
SRR1210099	Posterior silk gland --fourth instar molting to day 2 of fifth instar	18556476
SRR1210100	Posterior silk gland --fifth instar day 3 to day 8 before spinning	18499427
SRR1210101	Posterior silk gland – fourth instar molting to day 2 of fifth instar	17947940
SRR1210102	Posterior silk gland – fifth instar day 3 to day 8 before spinning	16942708
SRR1210103	Posterior silk gland --fourth instar molting to day 2 of fifth instar	17449851
SRR1210104	Posterior silk gland --fifth instar day 3 to day 8 before spinning	17905942
SRR1210105	Posterior silk gland – fourth instar molting to day 8 before spinning	10508573
SRR1210106	Posterior silk gland – fourth instar molting to day 8 before spinning	12079631
SRR035544	whole silkworm body of 5th-instar day-3 larvae	5467768
SRR035545	anterior silk glands from 5th-instar day-3 larvae	15141684
SRR035546	posterior silk glands from 5th-instar day-3 larvae	15345206
		203185974
Tribolium castaneum
Accession	Tissue	Raw Reads
SRR1687586	oocytes	14503419
SRR1687587	oocytes	12359900
SRR1687588	embryos 0-5h	5987913
SRR1687589	embryos 0-5h	4520922
SRR1687590	embryos 8-16h	6789975
SRR1687591	embryos 16-20h	4575875
SRR1687592	embryos 20-24h	6917543
SRR1687593	embryos 24-34h	4936028
SRR1687594	embryos 34-48h	4130188
SRR1687595	embryos 48-144h	5246425
SRR089660	adults	3113052
		73081240
