# Supplementary material for: The microRNA toolkit of insects
Source: Sci Rep. 2016 Nov 24;6:37736. doi: 10.1038/srep37736 (PMC5121899; doi:10.1038/srep37736)
Supplement: Supplementary Table 6 [file srep37736-s6.xls]

## Sheet: Locusta
The microRNA toolkit of insects. Guillem Ylla, Bastian Fromm, Maria-Dolors Piulachs, Xavier Belles
Supplementary Table S6. Original miRNA identification codes (id used in the original article or miRBase accession) and the family to which we assigned them, for conserved and bona fide novel miRNAs of Locusta migratoria, Acyrthosiphon pisum, Tribolium castaneum, Apis mellifera and Bombyx mori. The miRNAs with the status “missassembly” were discarded from the analyses since were considered assembl…
miRNA ID	Status	Family
ID388	Conserved	Bantam
ID326	Conserved	Iab
ID1625	Conserved	Let-7
ID1745	Conserved	MIR-1
ID113	Conserved	MIR-10
ID1624	Conserved	MIR-10
IM12	Conserved	MIR-10
Newly Found	Conserved	MIR-10
ID162	Conserved	MIR-1000
ID286	Conserved	MIR-2
ID729	Conserved	MIR-2
ID731	Conserved	MIR-2
ID895	Conserved	MIR-2
ID29	Conserved	MIR-1175
ID1346	Conserved	MIR-12
ID671	Conserved	MIR-12
ID298	Conserved	MIR-124
ID1743	Conserved	MIR-133
ID190	Conserved	MIR-137
ID685	missassembly	MIR-137
ID1539	Conserved	MIR-14
ID1262	Conserved	MIR-184
ID1586	Conserved	MIR-184
ID1001	Conserved	MIR-190
ID642	Conserved	MIR-190
ID1234	Conserved	MIR-193
ID1244	Conserved	MIR-2
ID1726	Conserved	MIR-2
ID1727	Conserved	MIR-2
ID1728	Conserved	MIR-2
ID1729	Conserved	MIR-2
ID1730	Conserved	MIR-2
IM35	Conserved	MIR-210
ID1345	Conserved	MIR-216
ID1347	Conserved	MIR-216
ID732	Conserved	MIR-219
ID904	Conserved	MIR-22
ID1069	Conserved	MIR-252
ID1141	Conserved	MIR-252
ID603	Conserved	MIR-275
ID605	Conserved	MIR-275
ID805	Conserved	MIR-275
IM3	Conserved	MIR-276
ID1269	Conserved	MIR-2765
ID71	Conserved	MIR-277
ID1131	Conserved	MIR-278
ID1254	Conserved	MIR-279
ID1318	Conserved	MIR-279
ID836	Conserved	MIR-279
ID929	Conserved	MIR-2796
IM23	Conserved	MIR-281
ID295	Conserved	MIR-282
ID106	Conserved	MIR-29
ID23	Conserved	MIR-29
ID893	Conserved	MIR-29
ID803	Conserved	MIR-305
ID50	missassembly	MIR-305
ID1196	Conserved	MIR-306
ID1386	Conserved	MIR-31
ID1582	Conserved	MIR-315
Newly Found	Conserved	MIR-316
Newly Found	Conserved	MIR-317
ID1059	Conserved	MIR-33
ID878	Conserved	MIR-33
ID72	Conserved	MIR-34
ID287	Conserved	MIR-36
ID1388	Conserved	MIR-6012
IM26	Conserved	MIR-67
ID1321	Conserved	MIR-7
ID1725	Conserved	MIR-71
ID30	Conserved	MIR-750
ID1119	Conserved	MIR-76
IM36	Conserved	MIR-8
ID1378	Conserved	MIR-87
ID1193	Conserved	MIR-9
ID1195	Conserved	MIR-9
IM60	Conserved	MIR-9
IM47	missassembly	MIR-9
IM48	missassembly	MIR-9
IM59	missassembly	MIR-9
ID306	Conserved	MIR-92
IM42	Conserved	MIR-92
ID395	Conserved	MIR-927
ID673	Conserved	MIR-929
ID1529	Conserved	MIR-932
ID128	missassembly	MIR-932
ID1292	Conserved	MIR-96
ID1293	Conserved	MIR-96
ID1095	Conserved	MIR-965
Newly Found	Conserved	MIR-971
ID802	Conserved	MIR-bg5
ID1002	Bona fide miRNA
ID1004	Bona fide miRNA
ID1011	Bona fide miRNA
ID1014	Bona fide miRNA
ID1019	Bona fide miRNA
ID1024	Bona fide miRNA
ID1025	Bona fide miRNA
ID1027	Bona fide miRNA
ID1030	Bona fide miRNA
ID1032	Bona fide miRNA
ID1036	Bona fide miRNA
ID1038	Bona fide miRNA
ID1039	Bona fide miRNA
ID1041	Bona fide miRNA
ID1043	Bona fide miRNA
ID1044	Bona fide miRNA
ID1049	Bona fide miRNA
ID1052	Bona fide miRNA
ID1053	Bona fide miRNA
ID1068	Bona fide miRNA
ID107	Bona fide miRNA
ID1074	Bona fide miRNA
ID1082	Bona fide miRNA
ID1086	Bona fide miRNA
ID1088	Bona fide miRNA
ID1089	Bona fide miRNA
ID1093	Bona fide miRNA
ID1110	Bona fide miRNA
ID1111	Bona fide miRNA
ID1112	Bona fide miRNA
ID1114	Bona fide miRNA
ID1115	Bona fide miRNA
ID1117	Bona fide miRNA
ID1118	Bona fide miRNA
ID1132	Bona fide miRNA
ID1134	Bona fide miRNA
ID114	Bona fide miRNA
ID1142	Bona fide miRNA
ID1149	Bona fide miRNA
ID116	Bona fide miRNA
ID1179	Bona fide miRNA
ID1181	Bona fide miRNA
ID1188	Bona fide miRNA
ID1194	Bona fide miRNA
ID1203	Bona fide miRNA
ID1205	Bona fide miRNA
ID1206	Bona fide miRNA
ID1207	Bona fide miRNA
ID1208	Bona fide miRNA
ID1210	Bona fide miRNA
ID1211	Bona fide miRNA
ID1212	Bona fide miRNA
ID1213	Bona fide miRNA
ID1214	Bona fide miRNA
ID1215	Bona fide miRNA
ID1218	Bona fide miRNA
ID1225	Bona fide miRNA
ID1226	Bona fide miRNA
ID1233	Bona fide miRNA
ID1235	Bona fide miRNA
ID1238	Bona fide miRNA
ID1264	Bona fide miRNA
ID1271	Bona fide miRNA
ID1272	Bona fide miRNA
ID1275	Bona fide miRNA
ID1283	Bona fide miRNA
ID1284	Bona fide miRNA
ID1290	Bona fide miRNA
ID1298	Bona fide miRNA
ID1300	Bona fide miRNA
ID1310	Bona fide miRNA
ID1313	Bona fide miRNA
ID1314	Bona fide miRNA
ID1326	Bona fide miRNA
ID1327	Bona fide miRNA
ID1328	Bona fide miRNA
ID1329	Bona fide miRNA
ID133	Bona fide miRNA
ID1330	Bona fide miRNA
ID1331	Bona fide miRNA
ID1332	Bona fide miRNA
ID1333	Bona fide miRNA
ID1334	Bona fide miRNA
ID1341	Bona fide miRNA
ID1354	Bona fide miRNA
ID136	Bona fide miRNA
ID1361	Bona fide miRNA
ID1367	Bona fide miRNA
ID1368	Bona fide miRNA
ID1371	Bona fide miRNA
ID1387	Bona fide miRNA
ID1393	Bona fide miRNA
ID1402	Bona fide miRNA
ID1403	Bona fide miRNA
ID1405	Bona fide miRNA
ID1406	Bona fide miRNA
ID1408	Bona fide miRNA
ID1409	Bona fide miRNA
ID1410	Bona fide miRNA
ID1411	Bona fide miRNA
ID1413	Bona fide miRNA
ID1414	Bona fide miRNA
ID1415	Bona fide miRNA
ID1416	Bona fide miRNA
ID1418	Bona fide miRNA
ID1420	Bona fide miRNA
ID1422	Bona fide miRNA
ID1423	Bona fide miRNA
ID1424	Bona fide miRNA
ID1425	Bona fide miRNA
ID1426	Bona fide miRNA
ID1427	Bona fide miRNA
ID1428	Bona fide miRNA
ID1430	Bona fide miRNA
ID1431	Bona fide miRNA
ID1435	Bona fide miRNA
ID1440	Bona fide miRNA
ID1443	Bona fide miRNA
ID1447	Bona fide miRNA
ID1454	Bona fide miRNA
ID1455	Bona fide miRNA
ID1468	Bona fide miRNA
ID1478	Bona fide miRNA
ID1479	Bona fide miRNA
ID1488	Bona fide miRNA
ID1489	Bona fide miRNA
ID1490	Bona fide miRNA
ID1505	Bona fide miRNA
ID1523	Bona fide miRNA
ID153	Bona fide miRNA
ID1534	Bona fide miRNA
ID1535	Bona fide miRNA
ID1538	Bona fide miRNA
ID155	Bona fide miRNA
ID1550	Bona fide miRNA
ID156	Bona fide miRNA
ID1561	Bona fide miRNA
ID1562	Bona fide miRNA
ID1564	Bona fide miRNA
ID1565	Bona fide miRNA
ID1566	Bona fide miRNA
ID157	Bona fide miRNA
ID158	Bona fide miRNA
ID1589	Bona fide miRNA
ID1594	Bona fide miRNA
ID1595	Bona fide miRNA
ID1603	Bona fide miRNA
ID1617	Bona fide miRNA
ID1619	Bona fide miRNA
ID1623	Bona fide miRNA
ID1626	Bona fide miRNA
ID1630	Bona fide miRNA
ID1634	Bona fide miRNA
ID1646	Bona fide miRNA
ID1647	Bona fide miRNA
ID1648	Bona fide miRNA
ID1650	Bona fide miRNA
ID1653	Bona fide miRNA
ID1654	Bona fide miRNA
ID1655	Bona fide miRNA
ID1656	Bona fide miRNA
ID1657	Bona fide miRNA
ID1659	Bona fide miRNA
ID1661	Bona fide miRNA
ID1662	Bona fide miRNA
ID1663	Bona fide miRNA
ID1665	Bona fide miRNA
ID1666	Bona fide miRNA
ID1667	Bona fide miRNA
ID1668	Bona fide miRNA
ID167	Bona fide miRNA
ID1670	Bona fide miRNA
ID1673	Bona fide miRNA
ID1674	Bona fide miRNA
ID1675	Bona fide miRNA
ID1676	Bona fide miRNA
ID1677	Bona fide miRNA
ID168	Bona fide miRNA
ID1680	Bona fide miRNA
ID1682	Bona fide miRNA
ID1684	Bona fide miRNA
ID1685	Bona fide miRNA
ID1687	Bona fide miRNA
ID169	Bona fide miRNA
ID1690	Bona fide miRNA
ID1691	Bona fide miRNA
ID1693	Bona fide miRNA
ID1694	Bona fide miRNA
ID1695	Bona fide miRNA
ID1696	Bona fide miRNA
ID1698	Bona fide miRNA
ID1699	Bona fide miRNA
ID170	Bona fide miRNA
ID1700	Bona fide miRNA
ID1701	Bona fide miRNA
ID1702	Bona fide miRNA
ID1704	Bona fide miRNA
ID1705	Bona fide miRNA
ID1706	Bona fide miRNA
ID1707	Bona fide miRNA
ID1709	Bona fide miRNA
ID171	Bona fide miRNA
ID1711	Bona fide miRNA
ID1712	Bona fide miRNA
ID1713	Bona fide miRNA
ID1714	Bona fide miRNA
ID1735	Bona fide miRNA
ID174	Bona fide miRNA
ID1747	Bona fide miRNA
ID1754	Bona fide miRNA
ID1766	Bona fide miRNA
ID1767	Bona fide miRNA
ID1769	Bona fide miRNA
ID1770	Bona fide miRNA
ID1771	Bona fide miRNA
ID1772	Bona fide miRNA
ID1773	Bona fide miRNA
ID1774	Bona fide miRNA
ID1775	Bona fide miRNA
ID1790	Bona fide miRNA
ID1791	Bona fide miRNA
ID1793	Bona fide miRNA
ID1794	Bona fide miRNA
ID1795	Bona fide miRNA
ID1799	Bona fide miRNA
ID18	Bona fide miRNA
ID1800	Bona fide miRNA
ID1803	Bona fide miRNA
ID1806	Bona fide miRNA
ID182	Bona fide miRNA
ID186	Bona fide miRNA
ID19	Bona fide miRNA
ID193	Bona fide miRNA
ID196	Bona fide miRNA
ID197	Bona fide miRNA
ID20	Bona fide miRNA
ID200	Bona fide miRNA
ID212	Bona fide miRNA
ID22	Bona fide miRNA
ID220	Bona fide miRNA
ID231	Bona fide miRNA
ID241	Bona fide miRNA
ID242	Bona fide miRNA
ID243	Bona fide miRNA
ID245	Bona fide miRNA
ID246	Bona fide miRNA
ID247	Bona fide miRNA
ID248	Bona fide miRNA
ID250	Bona fide miRNA
ID252	Bona fide miRNA
ID254	Bona fide miRNA
ID256	Bona fide miRNA
ID257	Bona fide miRNA
ID258	Bona fide miRNA
ID3	Bona fide miRNA
ID303	Bona fide miRNA
ID322	Bona fide miRNA
ID323	Bona fide miRNA
ID335	Bona fide miRNA
ID342	Bona fide miRNA
ID351	Bona fide miRNA
ID352	Bona fide miRNA
ID353	Bona fide miRNA
ID354	Bona fide miRNA
ID355	Bona fide miRNA
ID356	Bona fide miRNA
ID357	Bona fide miRNA
ID358	Bona fide miRNA
ID36	Bona fide miRNA
ID366	Bona fide miRNA
ID384	Bona fide miRNA
ID387	Bona fide miRNA
ID390	Bona fide miRNA
ID396	Bona fide miRNA
ID4	Bona fide miRNA
ID417	Bona fide miRNA
ID427	Bona fide miRNA
ID428	Bona fide miRNA
ID429	Bona fide miRNA
ID43	Bona fide miRNA
ID430	Bona fide miRNA
ID431	Bona fide miRNA
ID439	Bona fide miRNA
ID44	Bona fide miRNA
ID441	Bona fide miRNA
ID443	Bona fide miRNA
ID445	Bona fide miRNA
ID45	Bona fide miRNA
ID456	Bona fide miRNA
ID46	Bona fide miRNA
ID461	Bona fide miRNA
ID465	Bona fide miRNA
ID466	Bona fide miRNA
ID469	Bona fide miRNA
ID47	Bona fide miRNA
ID470	Bona fide miRNA
ID471	Bona fide miRNA
ID472	Bona fide miRNA
ID474	Bona fide miRNA
ID475	Bona fide miRNA
ID476	Bona fide miRNA
ID477	Bona fide miRNA
ID478	Bona fide miRNA
ID498	Bona fide miRNA
ID5	Bona fide miRNA
ID511	Bona fide miRNA
ID514	Bona fide miRNA
ID515	Bona fide miRNA
ID516	Bona fide miRNA
ID517	Bona fide miRNA
ID518	Bona fide miRNA
ID520	Bona fide miRNA
ID521	Bona fide miRNA
ID522	Bona fide miRNA
ID523	Bona fide miRNA
ID524	Bona fide miRNA
ID526	Bona fide miRNA
ID527	Bona fide miRNA
ID528	Bona fide miRNA
ID529	Bona fide miRNA
ID530	Bona fide miRNA
ID531	Bona fide miRNA
ID533	Bona fide miRNA
ID534	Bona fide miRNA
ID537	Bona fide miRNA
ID542	Bona fide miRNA
ID543	Bona fide miRNA
ID544	Bona fide miRNA
ID551	Bona fide miRNA
ID553	Bona fide miRNA
ID559	Bona fide miRNA
ID565	Bona fide miRNA
ID568	Bona fide miRNA
ID576	Bona fide miRNA
ID589	Bona fide miRNA
ID59	Bona fide miRNA
ID592	Bona fide miRNA
ID593	Bona fide miRNA
ID595	Bona fide miRNA
ID599	Bona fide miRNA
ID604	Bona fide miRNA
ID607	Bona fide miRNA
ID608	Bona fide miRNA
ID609	Bona fide miRNA
ID61	Bona fide miRNA
ID610	Bona fide miRNA
ID611	Bona fide miRNA
ID631	Bona fide miRNA
ID639	Bona fide miRNA
ID641	Bona fide miRNA
ID646	Bona fide miRNA
ID649	Bona fide miRNA
ID656	Bona fide miRNA
ID659	Bona fide miRNA
ID66	Bona fide miRNA
ID660	Bona fide miRNA
ID661	Bona fide miRNA
ID670	Bona fide miRNA
ID68	Bona fide miRNA
ID680	Bona fide miRNA
ID684	Bona fide miRNA
ID698	Bona fide miRNA
ID710	Bona fide miRNA
ID711	Bona fide miRNA
ID712	Bona fide miRNA
ID715	Bona fide miRNA
ID716	Bona fide miRNA
ID717	Bona fide miRNA
ID720	Bona fide miRNA
ID730	Bona fide miRNA
ID735	Bona fide miRNA
ID737	Bona fide miRNA
ID753	Bona fide miRNA
ID754	Bona fide miRNA
ID772	Bona fide miRNA
ID783	Bona fide miRNA
ID784	Bona fide miRNA
ID785	Bona fide miRNA
ID789	Bona fide miRNA
ID792	Bona fide miRNA
ID799	Bona fide miRNA
ID808	Bona fide miRNA
ID809	Bona fide miRNA
ID81	Bona fide miRNA
ID810	Bona fide miRNA
ID814	Bona fide miRNA
ID816	Bona fide miRNA
ID817	Bona fide miRNA
ID822	Bona fide miRNA
ID823	Bona fide miRNA
ID824	Bona fide miRNA
ID826	Bona fide miRNA
ID827	Bona fide miRNA
ID830	Bona fide miRNA
ID84	Bona fide miRNA
ID85	Bona fide miRNA
ID851	Bona fide miRNA
ID86	Bona fide miRNA
ID862	Bona fide miRNA
ID863	Bona fide miRNA
ID864	Bona fide miRNA
ID865	Bona fide miRNA
ID866	Bona fide miRNA
ID867	Bona fide miRNA
ID868	Bona fide miRNA
ID869	Bona fide miRNA
ID870	Bona fide miRNA
ID873	Bona fide miRNA
ID877	Bona fide miRNA
ID88	Bona fide miRNA
ID885	Bona fide miRNA
ID891	Bona fide miRNA
ID914	Bona fide miRNA
ID925	Bona fide miRNA
ID926	Bona fide miRNA
ID928	Bona fide miRNA
ID930	Bona fide miRNA
ID940	Bona fide miRNA
ID943	Bona fide miRNA
ID944	Bona fide miRNA
ID945	Bona fide miRNA
ID946	Bona fide miRNA
ID947	Bona fide miRNA
ID951	Bona fide miRNA
ID952	Bona fide miRNA
ID954	Bona fide miRNA
ID959	Bona fide miRNA
ID960	Bona fide miRNA
ID962	Bona fide miRNA
ID963	Bona fide miRNA
ID964	Bona fide miRNA
ID966	Bona fide miRNA
ID967	Bona fide miRNA
ID968	Bona fide miRNA
ID973	Bona fide miRNA
ID98	Bona fide miRNA
ID983	Bona fide miRNA
ID986	Bona fide miRNA
ID989	Bona fide miRNA
ID990	Bona fide miRNA
ID991	Bona fide miRNA
ID995	Bona fide miRNA
ID998	Bona fide miRNA
ID1281	Bona fide miRNA
ID903	missassembly
ID1003	Rejected
ID1005	Fail to pass filters
ID1006	Fail to pass filters
ID1007	Fail to pass filters
ID1009	Fail to pass filters
ID1010	Fail to pass filters
ID1012	Fail to pass filters
ID1013	Fail to pass filters
ID1015	Fail to pass filters
ID1016	Fail to pass filters
ID1017	Fail to pass filters
ID102	Fail to pass filters
ID1020	Fail to pass filters
ID1021	Fail to pass filters
ID1022	Fail to pass filters
ID1023	Fail to pass filters
ID1026	Fail to pass filters
ID1028	Fail to pass filters
ID1029	Fail to pass filters
ID103	Fail to pass filters
ID1031	Fail to pass filters
ID1033	Fail to pass filters
ID1034	Fail to pass filters
ID1035	Fail to pass filters
ID1037	Fail to pass filters
ID1040	Fail to pass filters
ID1046	Fail to pass filters
ID1047	Fail to pass filters
ID1048	Fail to pass filters
ID1050	Fail to pass filters
ID1054	Fail to pass filters
ID1055	Fail to pass filters
ID1057	Fail to pass filters
ID1060	Fail to pass filters
ID115	Fail to pass filters
ID1153	Fail to pass filters
ID1154	Fail to pass filters
ID1156	Fail to pass filters
ID1160	Fail to pass filters
ID1163	Fail to pass filters
ID1165	Fail to pass filters
ID1167	Fail to pass filters
ID117	Fail to pass filters
ID1176	Fail to pass filters
ID1177	Fail to pass filters
ID118	Fail to pass filters
ID1183	Fail to pass filters
ID119	Fail to pass filters
ID1228	Fail to pass filters
ID1236	Fail to pass filters
ID1242	Fail to pass filters
ID1277	Fail to pass filters
ID130	Fail to pass filters
ID1312	Fail to pass filters
ID1323	Fail to pass filters
ID1340	Fail to pass filters
ID1352	Fail to pass filters
ID1353	Fail to pass filters
ID1362	Fail to pass filters
ID1365	Fail to pass filters
ID1381	Fail to pass filters
ID1389	Fail to pass filters
ID1404	Fail to pass filters
ID1407	Fail to pass filters
ID1412	Fail to pass filters
ID1419	Fail to pass filters
ID1421	Fail to pass filters
ID1432	Fail to pass filters
ID1458	Fail to pass filters
ID1460	Fail to pass filters
ID1465	Fail to pass filters
ID1494	Fail to pass filters
ID1495	Fail to pass filters
ID15	Fail to pass filters
ID1507	Fail to pass filters
ID1509	Fail to pass filters
ID1510	Fail to pass filters
ID1511	Fail to pass filters
ID1513	Fail to pass filters
ID1516	Fail to pass filters
ID1517	Fail to pass filters
ID1520	Fail to pass filters
ID1524	Fail to pass filters
ID1540	Fail to pass filters
ID1544	Fail to pass filters
ID1563	Fail to pass filters
ID1576	Fail to pass filters
ID1578	Fail to pass filters
ID1580	Fail to pass filters
ID1584	Fail to pass filters
ID1591	Fail to pass filters
ID1592	Fail to pass filters
ID1614	Fail to pass filters
ID1621	Fail to pass filters
ID1628	Fail to pass filters
ID1643	Fail to pass filters
ID1651	Fail to pass filters
ID1652	Fail to pass filters
ID1660	Fail to pass filters
ID1664	Fail to pass filters
ID1671	Fail to pass filters
ID1672	Fail to pass filters
ID1678	Fail to pass filters
ID1679	Fail to pass filters
ID1681	Fail to pass filters
ID1686	Fail to pass filters
ID1688	Fail to pass filters
ID1689	Fail to pass filters
ID1692	Fail to pass filters
ID1697	Fail to pass filters
ID1703	Fail to pass filters
ID1708	Fail to pass filters
ID1710	Fail to pass filters
ID1742	Fail to pass filters
ID1748	Fail to pass filters
ID1752	Fail to pass filters
ID1764	Fail to pass filters
ID1768	Fail to pass filters
ID177	Fail to pass filters
ID1797	Fail to pass filters
ID1798	Fail to pass filters
ID1801	Fail to pass filters
ID1802	Fail to pass filters
ID1804	Fail to pass filters
ID1805	Fail to pass filters
ID184	Fail to pass filters
ID189	Fail to pass filters
ID210	Fail to pass filters
ID262	Fail to pass filters
ID266	Fail to pass filters
ID272	Fail to pass filters
ID277	Fail to pass filters
ID278	Fail to pass filters
ID294	Fail to pass filters
ID31	Fail to pass filters
ID314	Fail to pass filters
ID319	Fail to pass filters
ID343	Fail to pass filters
ID360	Fail to pass filters
ID369	Fail to pass filters
ID373	Fail to pass filters
ID374	Fail to pass filters
ID41	Fail to pass filters
ID424	Fail to pass filters
ID425	Fail to pass filters
ID458	Fail to pass filters
ID467	Fail to pass filters
ID468	Fail to pass filters
ID501	Fail to pass filters
ID513	Fail to pass filters
ID525	Fail to pass filters
ID539	Fail to pass filters
ID541	Fail to pass filters
ID546	Fail to pass filters
ID562	Fail to pass filters
ID564	Fail to pass filters
ID569	Fail to pass filters
ID583	Fail to pass filters
ID594	Fail to pass filters
ID60	Fail to pass filters
ID64	Fail to pass filters
ID643	Fail to pass filters
ID645	Fail to pass filters
ID65	Fail to pass filters
ID666	Fail to pass filters
ID67	Fail to pass filters
ID675	Fail to pass filters
ID677	Fail to pass filters
ID679	Fail to pass filters
ID699	Fail to pass filters
ID7	Fail to pass filters
ID700	Fail to pass filters
ID702	Fail to pass filters
ID703	Fail to pass filters
ID714	Fail to pass filters
ID718	Fail to pass filters
ID719	Fail to pass filters
ID724	Fail to pass filters
ID745	Fail to pass filters
ID747	Fail to pass filters
ID748	Fail to pass filters
ID75	Fail to pass filters
ID76	Fail to pass filters
ID766	Fail to pass filters
ID78	Fail to pass filters
ID782	Fail to pass filters
ID787	Fail to pass filters
ID788	Fail to pass filters
ID791	Fail to pass filters
ID793	Fail to pass filters
ID8	Fail to pass filters
ID804	Fail to pass filters
ID813	Fail to pass filters
ID82	Fail to pass filters
ID843	Fail to pass filters
ID856	Fail to pass filters
ID876	Fail to pass filters
ID89	Fail to pass filters
ID890	Fail to pass filters
ID91	Fail to pass filters
ID917	Fail to pass filters
ID92	Fail to pass filters
ID927	Fail to pass filters
ID931	Fail to pass filters
ID932	Fail to pass filters
ID933	Fail to pass filters
ID934	Fail to pass filters
ID936	Fail to pass filters
ID937	Fail to pass filters
ID938	Fail to pass filters
ID939	Fail to pass filters
ID94	Fail to pass filters
ID941	Fail to pass filters
ID942	Fail to pass filters
ID948	Fail to pass filters
ID949	Fail to pass filters
ID950	Fail to pass filters
ID956	Fail to pass filters
ID957	Fail to pass filters
ID958	Fail to pass filters
ID96	Fail to pass filters
ID961	Fail to pass filters
ID965	Fail to pass filters
ID97	Fail to pass filters
ID970	Fail to pass filters
ID971	Fail to pass filters
ID975	Fail to pass filters
ID977	Fail to pass filters
ID979	Fail to pass filters
ID980	Fail to pass filters
ID984	Fail to pass filters
ID985	Fail to pass filters
ID987	Fail to pass filters
ID99	Fail to pass filters
ID993	Fail to pass filters
ID994	Fail to pass filters
ID996	Fail to pass filters
ID997	Fail to pass filters
ID999	Fail to pass filters
IM1	Fail to pass filters
IM10	Fail to pass filters
IM11	Fail to pass filters
IM13	Fail to pass filters
IM14	Fail to pass filters
IM15	Fail to pass filters
IM16	Fail to pass filters
IM17	Fail to pass filters
IM18	Fail to pass filters
IM19	Fail to pass filters
IM2	Fail to pass filters
IM20	Fail to pass filters
IM21	Fail to pass filters
IM22	Fail to pass filters
IM24	Fail to pass filters
IM25	Fail to pass filters
IM27	Fail to pass filters
IM28	Fail to pass filters
IM29	Fail to pass filters
IM30	Fail to pass filters
IM31	Fail to pass filters
IM32	Fail to pass filters
IM33	Fail to pass filters
IM34	Fail to pass filters
IM37	Fail to pass filters
IM38	Fail to pass filters
IM39	Fail to pass filters
IM4	Fail to pass filters
IM40	Fail to pass filters
IM41	Fail to pass filters
IM43	Fail to pass filters
IM44	Fail to pass filters
IM45	Fail to pass filters
IM46	Fail to pass filters
IM49	Fail to pass filters
IM5	Fail to pass filters
IM50	Fail to pass filters
IM51	Fail to pass filters
IM52	Fail to pass filters
IM53	Fail to pass filters
IM54	Fail to pass filters
IM55	Fail to pass filters
IM56	Fail to pass filters
IM57	Fail to pass filters
IM58	Fail to pass filters
IM6	Fail to pass filters
IM61	Fail to pass filters
IM62	Fail to pass filters
IM63	Fail to pass filters
IM64	Fail to pass filters
IM65	Fail to pass filters
IM66	Fail to pass filters
IM67	Fail to pass filters
IM68	Fail to pass filters
IM69	Fail to pass filters
IM7	Fail to pass filters
IM70	Fail to pass filters
IM71	Fail to pass filters
IM72	Fail to pass filters
IM73	Fail to pass filters
IM8	Fail to pass filters
IM9	Fail to pass filters

## Sheet: Aphid
Name on Paper	Name on mirbase	Family	Status
Ap-bantam	Ap-bantam	bantam	Conserved
Ap-mir-iab4	Ap-mir-iab4	Iab-4	Conserved
Ap-let-7	Ap-let-7	Let-7	Conserved
Ap-mir-1	Ap-mir-1	MIR-1	Conserved
Ap-mir-10	Ap-mir-10	MIR-10	Conserved
Ap-mir-100	Ap-mir-100	MIR-10	Conserved
Ap-mir-993	Ap-mir-993	MIR-10	Conserved
Ap-mir-1000	Ap-mir-1000	MIR-1000	Conserved
Newly Found		MIR-1175	Conserved
Ap-mir-124	Ap-mir-124	MIR-124	Conserved
Newly Found		MIR-133	Conserved
Ap-mir-137	Ap-mir-137	MIR-137	Conserved
Ap-mir-14	Ap-mir-14	MIR-14	Conserved
Ap-mir-184a	Ap-mir-184a	MIR-184	Conserved
Ap-mir-184b	Ap-mir-184b	MIR-184	Conserved
Ap-mir-190	Ap-mir-190	MIR-190	Conserved
Newly Found		MIR-193	Conserved
Ap-mir-13a	Ap-mir-13a	MIR-2	Conserved
Ap-mir-13b		MIR-2	Conserved
Ap-mir-2a-1a	Ap-mir-2a-1a	MIR-2	Conserved
Ap-mir-2a-1b	Ap-mir-2a-1b	MIR-2	Conserved
Ap-mir-2b	Ap-mir-2b	MIR-2	Conserved
Predicted		MIR-2001	Conserved
Newly Found		MIR-210	Conserved
Newly Found		MIR-210	Conserved
Ap-mir-219	Ap-mir-219	MIR-219	Conserved
Ap-mir-252	Ap-mir-252	MIR-252	Conserved
Ap-mir-X4	api-mir-252b	MIR-252	Conserved
Ap-mir-275	Ap-mir-275	MIR-275	Conserved
Ap-mir-276	Ap-mir-276	MIR-276	Conserved
Ap-mir-X59	api-mir-2765	MIR-2765	Conserved
Ap-mir-277	Ap-mir-277	MIR-277	Conserved
Ap-mir-278	Ap-mir-278	MIR-278	Conserved
Ap-mir-279a	Ap-mir-279a	MIR-279	Conserved
Ap-mir-279b	Ap-mir-279b	MIR-279	Conserved
Ap-mir-996	Ap-mir-996	MIR-279	Conserved
Ap-mir-996	Ap-mir-996	MIR-279	Conserved
Ap-mir-X64	api-mir-2796	MIR-2796	Conserved
Ap-mir-281	Ap-mir-281	MIR-281	Conserved
Ap-mir-29b	Ap-mir-29b	MIR-29	Conserved
Ap-mir-998	Ap-mir-998	MIR-29	Conserved
Ap-mir-X61	api-mir-3049	MIR-3049	Conserved
Ap-mir-305	Ap-mir-305	MIR-305	Conserved
Ap-mir-X44	api-mir-306	MIR-306	Conserved
Novel Found		MIR-31	Conserved
Ap-mir-315		MIR-315	Conserved
Ap-mir-316	Ap-mir-316	MIR-316	Conserved
Ap-mir-317		MIR-317	Conserved
Ap-mir-34	Ap-mir-34	MIR-34	Conserved
Novel Found		MIR-375	Conserved
Ap-mir-307	Ap-mir-307	MIR-67	Conserved
Ap-mir-307	Ap-mir-307	MIR-67	Conserved
Ap-mir-7	Ap-mir-7	MIR-7	Conserved
Ap-mir-71	Ap-mir-71	MIR-71	Conserved
Novel Found		MIR-750	Conserved
Ap-mir-76	Ap-mir-76	MIR-76	Conserved
Ap-mir-8	Ap-mir-8	MIR-8	Conserved
Ap-mir-87a	Ap-mir-87a	MIR-87	Conserved
Ap-mir-87b	Ap-mir-87b	MIR-87	Conserved
Ap-mir-79	Ap-mir-79	MIR-9	Conserved
Ap-mir-9a	Ap-mir-9a	MIR-9	Conserved
Ap-mir-9c	Ap-mir-9c	MIR-9	Conserved
Ap-mir-9c2	Ap-mir-9c2	MIR-9	Conserved
Ap-mir-92a	Ap-mir-92a	MIR-92	Conserved
Ap-mir-92a	Ap-mir-92a	MIR-92	Conserved
Ap-mir-92b	Ap-mir-92b	MIR-92	Conserved
Ap-mir-92b	Ap-mir-92b	MIR-92	Conserved
Ap-mir-927	Ap-mir-927	MIR-927	Conserved
Ap-mir-929	Ap-mir-929	MIR-929	Conserved
Ap-mir-228	Ap-mir-228	MIR-96	Conserved
Ap-mir-263b	Ap-mir-263b	MIR-96	Conserved
Ap-mir-965	Ap-mir-965	MIR-965	Conserved
Ap-mir-971	Ap-mir-971	MIR-971	Conserved
Ap-mir-971	Ap-mir-971	MIR-971	Conserved
Novel Found		MIR-bg5	Conserved
Novel Found		MIR-bg5	Conserved
Ap-mir-X68			Bona fide miRNA
Ap-mir-X68	api-mir-3051-2		Bona fide miRNA
Ap-mir-X34	api-mir-3030		Bona fide miRNA
Ap-mir-X12	api-mir-3016		Bona fide miRNA
Ap-mir-X18	api-mir-3018		Bona fide miRNA
Ap-mir-X2	api-mir-3020		Bona fide miRNA
Ap-mir-X29	api-mir-3025		Bona fide miRNA
Ap-mir-X30	api-mir-3026		Bona fide miRNA
Ap-mir-X31	api-mir-3027		Bona fide miRNA
Ap-mir-X33	api-mir-3029		Bona fide miRNA
Ap-mir-X35	api-mir-3031		Bona fide miRNA
Ap-mir-X36	api-mir-3032		Bona fide miRNA
Ap-mir-X37	api-mir-3033		Bona fide miRNA
Ap-mir-X40			Bona fide miRNA
Ap-mir-X40			Bona fide miRNA
Ap-mir-X40			Bona fide miRNA
Ap-mir-X40			Bona fide miRNA
Ap-mir-X40	api-mir-3036-1		Bona fide miRNA
Ap-mir-X41	api-mir-3037		Bona fide miRNA
Ap-mir-X47	api-mir-3040		Bona fide miRNA
Ap-mir-X48	api-mir-3041		Bona fide miRNA
Ap-mir-X5			Bona fide miRNA
Ap-mir-X5			Bona fide miRNA
Ap-mir-X5	api-mir-3043-1		Bona fide miRNA
Ap-mir-X56	api-mir-3046		Bona fide miRNA
Ap-mir-X57			Bona fide miRNA
Ap-mir-X58			Bona fide miRNA
Ap-mir-X60	api-mir-3048		Bona fide miRNA
Ap-mir-X63			Bona fide miRNA
Ap-mir-X66	api-mir-3050		Bona fide miRNA
Ap-mir-X67			Bona fide miRNA
Ap-mir-X70			Bona fide miRNA
Ap-mir-X70	api-mir-3015c-1		Bona fide miRNA
Ap-mir-X71	api-mir-3053		Bona fide miRNA
Ap-mir-X26			Fail to pass filters
Ap-mir-X26			Fail to pass filters
Ap-mir-X72			Fail to pass filters
Ap-mir-X99			Fail to pass filters
Ap-mir-X99			Fail to pass filters
Ap-mir-X99			Fail to pass filters
Ap-mir-X100			Fail to pass filters
Ap-mir-X101			Fail to pass filters
Ap-mir-X102			Fail to pass filters
Ap-mir-X103			Fail to pass filters
Ap-mir-X103			Fail to pass filters
Ap-mir-X104			Fail to pass filters
Ap-mir-X104			Fail to pass filters
Ap-mir-X105			Fail to pass filters
Ap-mir-X106			Fail to pass filters
Ap-mir-X107			Fail to pass filters
Ap-mir-X107			Fail to pass filters
Ap-mir-X108			Fail to pass filters
Ap-mir-X109			Fail to pass filters
Ap-mir-X11			Fail to pass filters
Ap-mir-X11	api-mir-3015a-1		Fail to pass filters
Ap-mir-X110			Fail to pass filters
Ap-mir-X111			Fail to pass filters
Ap-mir-X14	api-mir-3017a		Fail to pass filters
Ap-mir-X15	api-mir-3017b-1		Fail to pass filters
Ap-mir-X19	api-mir-3019		Fail to pass filters
Ap-mir-X20	api-mir-3021		Fail to pass filters
Ap-mir-X22	api-mir-3022		Fail to pass filters
Ap-mir-X24	api-mir-3023		Fail to pass filters
Ap-mir-X25	api-mir-3024		Fail to pass filters
Ap-mir-X27			Fail to pass filters
Ap-mir-X32	api-mir-3028		Fail to pass filters
Ap-mir-X38			Fail to pass filters
Ap-mir-X38			Fail to pass filters
Ap-mir-X39			Fail to pass filters
Ap-mir-X39	api-mir-3035-1		Fail to pass filters
Ap-mir-X43	api-mir-3038		Fail to pass filters
Ap-mir-X45	api-mir-3039		Fail to pass filters
Ap-mir-X49	api-mir-3042		Fail to pass filters
Ap-mir-X51	api-mir-3044		Fail to pass filters
Ap-mir-X52			Fail to pass filters
Ap-mir-X52			Fail to pass filters
Ap-mir-X52	api-mir-3017b-1		Fail to pass filters
Ap-mir-X54	api-mir-3045a		Fail to pass filters
Ap-mir-X55			Fail to pass filters
Ap-mir-X57	api-mir-3047-1		Fail to pass filters
Ap-mir-X62			Fail to pass filters
Ap-mir-X69	api-mir-3052		Fail to pass filters
Ap-mir-X73			Fail to pass filters
Ap-mir-X74			Fail to pass filters
Ap-mir-X76			Fail to pass filters
Ap-mir-X77			Fail to pass filters
Ap-mir-X78			Fail to pass filters
Ap-mir-X79			Fail to pass filters
Ap-mir-X8	api-mir-3054		Fail to pass filters
Ap-mir-X80	api-mir-3055		Fail to pass filters
Ap-mir-X81			Fail to pass filters
Ap-mir-X82			Fail to pass filters
Ap-mir-X83			Fail to pass filters
Ap-mir-X84			Fail to pass filters
Ap-mir-X85			Fail to pass filters
Ap-mir-X86			Fail to pass filters
Ap-mir-X87			Fail to pass filters
Ap-mir-X88			Fail to pass filters
Ap-mir-X89			Fail to pass filters
Ap-mir-X9	api-mir-3056		Fail to pass filters
Ap-mir-X90			Fail to pass filters
Ap-mir-X91			Fail to pass filters
Ap-mir-X92			Fail to pass filters
Ap-mir-X93			Fail to pass filters
Ap-mir-X94			Fail to pass filters
Ap-mir-X95			Fail to pass filters
Ap-mir-X96			Fail to pass filters
Ap-mir-X97			Fail to pass filters
Ap-mir-X98			Fail to pass filters
Ap-mir-X98			Fail to pass filters
Ap-mir-X98			Fail to pass filters

## Sheet: Tribolium
Name on Paper	Family	Status
tca-bantam	Bantam	Conserved
tca-mir-iab-4	IAB	Conserved
tca-let-7	Let-7	Conserved
tca-mir-1	MIR-1	Conserved
tca-mir-10	MIR-10	Conserved
tca-mir-100	MIR-10	Conserved
tca-mir-125	MIR-10	Conserved
tca-mir-993	MIR-10	Conserved
tca-mir-1000	MIR-1000	Conserved
tca-mir-1175	MIR-1175	Conserved
tca-mir-12	MIR-12	Conserved
tca-mir-124	MIR-124	Conserved
tca-mir-133	MIR-133	Conserved
tca-mir-137	MIR-137	Conserved
tca-mir-14	MIR-14	Conserved
tca-mir-184	MIR-184	Conserved
tca-mir-190	MIR-190	Conserved
tca-mir-193	MIR-193	Conserved
tca-mir-2788	MIR-193	Conserved
tca-mir-11	MIR-2	Conserved
tca-mir-13a	MIR-2	Conserved
tca-mir-13b	MIR-2	Conserved
tca-mir-2a	MIR-2	Conserved
tca-mir-2b	MIR-2	Conserved
tca-mir-2c	MIR-2	Conserved
tca-mir-2944a	MIR-2	Conserved
tca-mir-2944b	MIR-2	Conserved
tca-mir-2944c	MIR-2	Conserved
tca-mir-308	MIR-2	Conserved
tca-mir-210	MIR-210	Conserved
tca-mir-283	MIR-216	Conserved
tca-mir-304	MIR-216	Conserved
tca-mir-3477	MIR-216	Conserved
tca-mir-219	MIR-219	Conserved
tca-mir-980	MIR-22	Conserved
tca-mir-252a	MIR-252	Conserved
tca-mir-252b	MIR-252	Conserved
tca-mir-275	MIR-275	Conserved
tca-mir-276	MIR-276	Conserved
tca-mir-276b	MIR-276	Conserved
tca-mir-2765	MIR-2765	Conserved
tca-mir-277	MIR-277	Conserved
tca-mir-279a	MIR-279	Conserved
tca-mir-279b	MIR-279	Conserved
tca-mir-279c	MIR-279	Conserved
tca-mir-279d	MIR-279	Conserved
tca-mir-279e	MIR-279	Conserved
tca-mir-2796	MIR-2796	Conserved
tca-mir-281	MIR-281	Conserved
tca-mir-282	MIR-282	Conserved
tca-mir-29	MIR-29	Conserved
tca-mir-995	MIR-29	Conserved
tca-mir-998	MIR-29	Conserved
tca-mir-3049	MIR-3049	Conserved
tca-mir-305	MIR-305	Conserved
tca-mir-309a	MIR-309	Conserved
tca-mir-309b	MIR-309	Conserved
tca-mir-309c	MIR-309	Conserved
tca-mir-31	MIR-31	Conserved
tca-mir-315	MIR-315	Conserved
tca-mir-316	MIR-316	Conserved
tca-mir-317	MIR-317	Conserved
tca-mir-33	MIR-33	Conserved
tca-mir-34	MIR-34	Conserved
tca-mir-3791	MIR-36	Conserved
tca-mir-375	MIR-375	Conserved
tca-mir-3843	MIR-3843	Conserved
tca-mir-3849	MIR-3849	Conserved
tca-mir-6012	MIR-6012	Conserved
tca-mir-307	MIR-67	Conserved
tca-mir-307b	MIR-67	Conserved
tca-mir-7	MIR-7	Conserved
tca-mir-71	MIR-71	Conserved
tca-mir-750	MIR-750	Conserved
tca-mir-981	MIR-76	Conserved
tca-mir-8	MIR-8	Conserved
tca-mir-87a	MIR-87	Conserved
tca-mir-87b	MIR-87	Conserved
tca-mir-9a	MIR-9	Conserved
tca-mir-9b	MIR-9	Conserved
tca-mir-9c	MIR-9	Conserved
tca-mir-9d	MIR-9	Conserved
tca-mir-9e	MIR-9	Conserved
tca-mir-92a	MIR-92	Conserved
tca-mir-92b	MIR-92	Conserved
tca-mir-92c	MIR-92	Conserved
tca-mir-927a	MIR-927	Conserved
tca-mir-927b	MIR-927	Conserved
tca-mir-927c	MIR-927	Conserved
tca-mir-929	MIR-929	Conserved
tca-mir-932	MIR-932	Conserved
tca-mir-263a	MIR-96	Conserved
tca-mir-263b	MIR-96	Conserved
tca-mir-965	MIR-965	Conserved
tca-mir-970	MIR-970	Conserved
tca-mir-971b	MIR-971	Conserved
tca-mir-989	MIR-989	Conserved
tca-mir-3806	MIR-3811	Bona fide miRNA
tca-mir-3808	MIR-3811	Bona fide miRNA
tca-mir-3811a	MIR-3811	Bona fide miRNA
tca-mir-3805a		Bona fide miRNA
tca-mir-3805b		Bona fide miRNA
tca-mir-3807		Bona fide miRNA
tca-mir-3809		Bona fide miRNA
tca-mir-3811b		Bona fide miRNA
tca-mir-3811c-1		Bona fide miRNA
tca-mir-3811c-2		Bona fide miRNA
tca-mir-3811d		Bona fide miRNA
tca-mir-3811e		Bona fide miRNA
tca-mir-3812		Bona fide miRNA
tca-mir-3813		Bona fide miRNA
tca-mir-3815		Bona fide miRNA
tca-mir-3816		Bona fide miRNA
tca-mir-3818		Bona fide miRNA
tca-mir-3820		Bona fide miRNA
tca-mir-3821		Bona fide miRNA
tca-mir-3822		Bona fide miRNA
tca-mir-3824		Bona fide miRNA
tca-mir-3825		Bona fide miRNA
tca-mir-3829		Bona fide miRNA
tca-mir-3832		Bona fide miRNA
tca-mir-3840		Bona fide miRNA
tca-mir-3842		Bona fide miRNA
tca-mir-3851a-1		Bona fide miRNA
tca-mir-3851a-2		Bona fide miRNA
tca-mir-3851b		Bona fide miRNA
tca-mir-3851c		Bona fide miRNA
tca-mir-3851d		Bona fide miRNA
tca-mir-3851e		Bona fide miRNA
tca-mir-3851f		Bona fide miRNA
tca-mir-3853		Bona fide miRNA
tca-mir-3858		Bona fide miRNA
tca-mir-3861		Bona fide miRNA
tca-mir-3862		Bona fide miRNA
tca-mir-3863		Bona fide miRNA
tca-mir-3889		Bona fide miRNA
tca-mir-3893		Bona fide miRNA
tca-mir-11614		Bona fide miRNA
tca-mir-11615		Bona fide miRNA
tca-mir-11619e		Bona fide miRNA
tca-mir-11619f		Bona fide miRNA
tca-mir-11621		Bona fide miRNA
tca-mir-11622		Bona fide miRNA
tca-mir-11627		Bona fide miRNA
tca-mir-11629		Bona fide miRNA
tca-mir-11630		Bona fide miRNA
tca-mir-11635		Bona fide miRNA
tca-mir-11636		Bona fide miRNA
tca-mir-11642		Bona fide miRNA
tca-mir-3806b-1		Bona fide miRNA
tca-mir-3806b-2		Bona fide miRNA
tca-mir-3806b-3		Bona fide miRNA
tca-mir-3806b-4		Bona fide miRNA
tca-mir-3836c-1		Bona fide miRNA
tca-mir-3836d		Bona fide miRNA
tca-mir-3836c-2		Bona fide miRNA
tca-mir-3836e		Bona fide miRNA
tca-mir-3836c-3		Bona fide miRNA
tca-mir-3836f		Bona fide miRNA
tca-mir-3851m-1		Bona fide miRNA
tca-mir-3851l-1		Bona fide miRNA
tca-mir-3851n-1		Bona fide miRNA
tca-mir-3851o-2		Bona fide miRNA
tca-mir-3851k-1		Bona fide miRNA
tca-mir-11618b-1		Bona fide miRNA
tca-mir-3851o-1		Bona fide miRNA
tca-mir-3851l-2		Bona fide miRNA
tca-mir-11618b-2		Bona fide miRNA
tca-mir-3851k-2		Bona fide miRNA
tca-mir-3851g-1		Bona fide miRNA
tca-mir-3851i		Bona fide miRNA
tca-mir-3851j		Bona fide miRNA
tca-mir-3851n-2		Bona fide miRNA
tca-mir-3851l-3		Bona fide miRNA
tca-mir-3851k-3		Bona fide miRNA
tca-mir-11618b-3		Bona fide miRNA
tca-mir-3851m-3		Bona fide miRNA
tca-mir-3851m-2		Bona fide miRNA
tca-mir-11618a-5		Bona fide miRNA
tca-mir-3851k-4		Bona fide miRNA
tca-mir-3851g-3		Bona fide miRNA
tca-mir-3851l-4		Bona fide miRNA
tca-mir-11619a-3		Bona fide miRNA
tca-mir-11619a-1		Bona fide miRNA
tca-mir-11619a-2		Bona fide miRNA
tca-mir-11624a-1		Bona fide miRNA
tca-mir-11624a-2		Bona fide miRNA
tca-mir-11624a-3		Bona fide miRNA
tca-mir-11624b-1		Bona fide miRNA
tca-mir-11624d		Bona fide miRNA
tca-mir-11624c		Bona fide miRNA
tca-mir-11617b		Bona fide miRNA
tca-mir-11617c		Bona fide miRNA
tca-mir-11617a-1		Bona fide miRNA
tca-mir-11617a-2		Bona fide miRNA
tca-mir-11617a-3		Bona fide miRNA
tca-mir-11617a-4		Bona fide miRNA
tca-mir-11617d-1		Bona fide miRNA
tca-mir-11617e		Bona fide miRNA
tca-mir-11617f-1		Bona fide miRNA
tca-mir-11617f-2		Bona fide miRNA
tca-mir-11617d-2		Bona fide miRNA
tca-mir-11617d-3		Bona fide miRNA
tca-mir-11618a-1		Bona fide miRNA
tca-mir-11618a-4		Bona fide miRNA
tca-mir-11618a-3		Bona fide miRNA
tca-mir-11618b-4		Bona fide miRNA
tca-mir-11618a-2		Bona fide miRNA
tca-mir-11625a		Bona fide miRNA
tca-mir-11626a		Bona fide miRNA
tca-mir-11626b		Bona fide miRNA
tca-mir-11631		Bona fide miRNA
tca-mir-3836g-1		Bona fide miRNA
tca-mir-3836g-2		Bona fide miRNA
tca-mir-3851g-2		Bona fide miRNA
tca-mir-3851d-1		Bona fide miRNA
tca-mir-3851d-2		Bona fide miRNA
tca-mir-3851m-4		Bona fide miRNA
tca-mir-3851r		Bona fide miRNA
tca-mir-3858a-2		Bona fide miRNA
tca-mir-3858b		Bona fide miRNA
tca-mir-11634		Bona fide miRNA
tca-mir-3836c-4		Bona fide miRNA
tca-mir-3836c-5		Bona fide miRNA
tca-mir-iab-8	IAB	Fail to pass filters
tca-mir-3802		Fail to pass filters
tca-mir-3803		Fail to pass filters
tca-mir-3804a		Fail to pass filters
tca-mir-3804b		Fail to pass filters
tca-mir-3814		Fail to pass filters
tca-mir-3817		Fail to pass filters
tca-mir-3819		Fail to pass filters
tca-mir-3823		Fail to pass filters
tca-mir-3826		Fail to pass filters
tca-mir-3827		Fail to pass filters
tca-mir-3828		Fail to pass filters
tca-mir-3830		Fail to pass filters
tca-mir-3831		Fail to pass filters
tca-mir-3833		Fail to pass filters
tca-mir-3834		Fail to pass filters
tca-mir-3835		Fail to pass filters
tca-mir-3836a		Fail to pass filters
tca-mir-3836b		Fail to pass filters
tca-mir-3837		Fail to pass filters
tca-mir-3838		Fail to pass filters
tca-mir-3839		Fail to pass filters
tca-mir-3841		Fail to pass filters
tca-mir-3844		Fail to pass filters
tca-mir-3845		Fail to pass filters
tca-mir-3846		Fail to pass filters
tca-mir-3847		Fail to pass filters
tca-mir-3848		Fail to pass filters
tca-mir-3850		Fail to pass filters
tca-mir-3852		Fail to pass filters
tca-mir-3854		Fail to pass filters
tca-mir-3855		Fail to pass filters
tca-mir-3856		Fail to pass filters
tca-mir-3857		Fail to pass filters
tca-mir-3859		Fail to pass filters
tca-mir-3860		Fail to pass filters
tca-mir-3864		Fail to pass filters
tca-mir-3865		Fail to pass filters
tca-mir-3866		Fail to pass filters
tca-mir-3867		Fail to pass filters
tca-mir-3868		Fail to pass filters
tca-mir-3869		Fail to pass filters
tca-mir-3870		Fail to pass filters
tca-mir-3871		Fail to pass filters
tca-mir-3872		Fail to pass filters
tca-mir-3873		Fail to pass filters
tca-mir-3874		Fail to pass filters
tca-mir-3875		Fail to pass filters
tca-mir-3876		Fail to pass filters
tca-mir-3877		Fail to pass filters
tca-mir-3878		Fail to pass filters
tca-mir-3879		Fail to pass filters
tca-mir-3880		Fail to pass filters
tca-mir-3881		Fail to pass filters
tca-mir-3882		Fail to pass filters
tca-mir-3883		Fail to pass filters
tca-mir-3884		Fail to pass filters
tca-mir-3885		Fail to pass filters
tca-mir-3886		Fail to pass filters
tca-mir-3887		Fail to pass filters
tca-mir-3888		Fail to pass filters
tca-mir-3890		Fail to pass filters
tca-mir-3891		Fail to pass filters
tca-mir-3892		Fail to pass filters
tca-mir-3894		Fail to pass filters
tca-mir-3895		Fail to pass filters
tca-mir-3896		Fail to pass filters
tca-mir-3897		Fail to pass filters
tca-mir-3898		Fail to pass filters
tca-mir-3899		Fail to pass filters
tca-mir-3900		Fail to pass filters
tca-mir-3901		Fail to pass filters
tca-mir-3902		Fail to pass filters
tca-mir-3903		Fail to pass filters
tca-mir-3904		Fail to pass filters
tca-mir-3905		Fail to pass filters
tca-mir-6007		Fail to pass filters
tca-mir-6008		Fail to pass filters
tca-mir-6009		Fail to pass filters
tca-mir-6010		Fail to pass filters
tca-mir-6011		Fail to pass filters
tca-mir-6013		Fail to pass filters
tca-mir-6014		Fail to pass filters
tca-mir-6015		Fail to pass filters
tca-mir-6017		Fail to pass filters
tca-mir-6018		Fail to pass filters
tca-mir-11620		Fail to pass filters
tca-mir-11623		Fail to pass filters
tca-mir-11628		Fail to pass filters
tca-mir-11637		Fail to pass filters
tca-mir-11638		Fail to pass filters
tca-mir-11639		Fail to pass filters
tca-mir-11641		Fail to pass filters
tca-mir-11643		Fail to pass filters
tca-mir-11644		Fail to pass filters
tca-mir-11645		Fail to pass filters
tca-mir-11646		Fail to pass filters
tca-mir-11647		Fail to pass filters
tca-mir-11648		Fail to pass filters
tca-mir-11649		Fail to pass filters
tca-mir-11650		Fail to pass filters
tca-mir-3806c		Fail to pass filters
tca-mir-3836h		Fail to pass filters
tca-mir-3836i-1		Fail to pass filters
tca-mir-3836i-2		Fail to pass filters
tca-mir-3836j		Fail to pass filters
tca-mir-3851h		Fail to pass filters
tca-mir-3851p		Fail to pass filters
tca-mir-6016b		Fail to pass filters
tca-mir-11619b		Fail to pass filters
tca-mir-11624b-2		Fail to pass filters
tca-mir-11632		Fail to pass filters
tca-mir-11633		Fail to pass filters
tca-mir-3851q		Fail to pass filters
tca-mir-11619c		Fail to pass filters
tca-mir-11619d		Fail to pass filters
tca-mir-11625b		Fail to pass filters
tca-mir-3810		Fail to pass filters
tca-mir-6016		Fail to pass filters

## Sheet: Apis
Mirna	Family	Status
ame-bantam	Family	Conserved
ame-mir-iab-4	Bantam	Conserved
ame-let-7	Iab	Conserved
ame-mir-1-1	Let-7	Conserved
ame-mir-1-2	MIR-1	Conserved
ame-mir-10	MIR-1	Conserved
ame-mir-100	MIR-10	Conserved
ame-mir-125	MIR-10	Conserved
ame-mir-993	MIR-10	Conserved
ame-mir-1000	MIR-10	Conserved
ame-mir-1006	MIR-1000	Conserved
ame-mir-6037	MIR-1006	Conserved
ame-mir-1175	MIR-1007	Conserved
ame-mir-12	MIR-1175	Conserved
ame-mir-124	MIR-12	Conserved
ame-mir-133	MIR-124	Conserved
ame-mir-137	MIR-133	Conserved
ame-mir-14	MIR-137	Conserved
ame-mir-184	MIR-14	Conserved
ame-mir-190	MIR-184	Conserved
ame-mir-193	MIR-190	Conserved
ame-mir-2788	MIR-193	Conserved
ame-mir-11	MIR-193	Conserved
ame-mir-13a	MIR-2	Conserved
ame-mir-13b	MIR-2	Conserved
ame-mir-2-1	MIR-2	Conserved
ame-mir-2-2	MIR-2	Conserved
ame-mir-2-3	MIR-2	Conserved
ame-mir-2b	MIR-2	Conserved
ame-mir-2944	MIR-2	Conserved
ame-mir-6057	MIR-2	Conserved
ame-mir-210	MIR-2001	Conserved
ame-mir-283	MIR-210	Conserved
ame-mir-3477	MIR-216	Conserved
ame-mir-219	MIR-216	Conserved
ame-mir-980	MIR-219	Conserved
ame-mir-252a	MIR-22	Conserved
ame-mir-252b	MIR-252	Conserved
ame-mir-275	MIR-252	Conserved
ame-mir-276	MIR-275	Conserved
ame-mir-2765	MIR-276	Conserved
ame-mir-277	MIR-2765	Conserved
ame-mir-278	MIR-277	Conserved
ame-mir-279a	MIR-278	Conserved
ame-mir-279b	MIR-279	Conserved
ame-mir-279c	MIR-279	Conserved
ame-mir-279d	MIR-279	Conserved
ame-mir-996	MIR-279	Conserved
ame-mir-2796	MIR-279	Conserved
ame-mir-281	MIR-2796	Conserved
ame-mir-282	MIR-281	Conserved
ame-mir-29b	MIR-282	Conserved
ame-mir-3049	MIR-29	Conserved
ame-mir-305	MIR-3049	Conserved
ame-mir-306	MIR-305	Conserved
ame-mir-318	MIR-306	Conserved
ame-mir-31a	MIR-309	Conserved
ame-mir-315	MIR-31	Conserved
ame-mir-316	MIR-315	Conserved
ame-mir-317	MIR-316	Conserved
ame-mir-33	MIR-317	Conserved
ame-mir-34	MIR-33	Conserved
ame-mir-3791	MIR-34	Conserved
ame-mir-375	MIR-36	Conserved
ame-mir-3759	MIR-375	Conserved
ame-mir-3770	MIR-3759	Conserved
ame-mir-3782	MIR-3770	Conserved
ame-mir-6012	MIR-3782	Conserved
ame-mir-6060	MIR-6012	Conserved
ame-mir-307	MIR-6060	Conserved
ame-mir-7	MIR-67	Conserved
ame-mir-71	MIR-7	Conserved
ame-mir-750	MIR-71	Conserved
ame-mir-981	MIR-750	Conserved
NEWly found	MIR-76	Conserved
ame-mir-8	MIR-76	Conserved
ame-mir-87-1	MIR-8	Conserved
ame-mir-87-2	MIR-87	Conserved
ame-mir-79	MIR-87	Conserved
ame-mir-9a	MIR-9	Conserved
ame-mir-9b	MIR-9	Conserved
ame-mir-9c	MIR-9	Conserved
ame-mir-92a	MIR-9	Conserved
ame-mir-92b-1	MIR-92	Conserved
ame-mir-92b-2	MIR-92	Conserved
ame-mir-92c	MIR-92	Conserved
ame-mir-927a	MIR-92	Conserved
ame-mir-927b	MIR-927	Conserved
ame-mir-929	MIR-927	Conserved
ame-mir-932	MIR-929	Conserved
ame-mir-263a	MIR-932	Conserved
ame-mir-263b	MIR-96	Conserved
ame-mir-965	MIR-96	Conserved
ame-mir-971	MIR-965	Conserved
ame-mir-989	MIR-971	Conserved
ame-mir-6065	MIR-989	Conserved
ame-mir-6067		Conserved
ame-mir-3718a		Bona fide miRNA
ame-mir-3730		Bona fide miRNA
ame-mir-6043		Bona fide miRNA
ame-mir-6051		Bona fide miRNA
ame-mir-6055		Bona fide miRNA
ame-mir-6061		Bona fide miRNA
ame-mir-9878		Bona fide miRNA
ame-mir-9883		Bona fide miRNA
ame-mir-9888		Bona fide miRNA
ame-mir-9890		Bona fide miRNA
ame-mir-3715		Bona fide miRNA
ame-mir-3718c		Bona fide miRNA
ame-mir-3747a		Bona fide miRNA
ame-mir-3783		Bona fide miRNA
ame-mir-3785		Bona fide miRNA
ame-mir-3786		Bona fide miRNA
ame-mir-6001		Bona fide miRNA
ame-mir-6005		Bona fide miRNA
ame-mir-6038		Bona fide miRNA
ame-mir-6039		Bona fide miRNA
ame-mir-6047a		Bona fide miRNA
ame-mir-9864		Bona fide miRNA
ame-mir-6041		Fail to pass filters
ame-mir-985		Fail to pass filters
ame-mir-3716a		Fail to pass filters
ame-mir-3717		Fail to pass filters
ame-mir-3721		Fail to pass filters
ame-mir-3722		Fail to pass filters
ame-mir-3723		Fail to pass filters
ame-mir-3724		Fail to pass filters
ame-mir-3725		Fail to pass filters
ame-mir-3726		Fail to pass filters
ame-mir-3728		Fail to pass filters
ame-mir-3729		Fail to pass filters
ame-mir-3731		Fail to pass filters
ame-mir-3732		Fail to pass filters
ame-mir-3733		Fail to pass filters
ame-mir-3734		Fail to pass filters
ame-mir-3735		Fail to pass filters
ame-mir-3736		Fail to pass filters
ame-mir-3737		Fail to pass filters
ame-mir-3738		Fail to pass filters
ame-mir-3739		Fail to pass filters
ame-mir-3740		Fail to pass filters
ame-mir-3741		Fail to pass filters
ame-mir-3742		Fail to pass filters
ame-mir-3743		Fail to pass filters
ame-mir-3744		Fail to pass filters
ame-mir-3745		Fail to pass filters
ame-mir-3746		Fail to pass filters
ame-mir-3748		Fail to pass filters
ame-mir-3749		Fail to pass filters
ame-mir-3750		Fail to pass filters
ame-mir-3751		Fail to pass filters
ame-mir-3752		Fail to pass filters
ame-mir-3753		Fail to pass filters
ame-mir-3754		Fail to pass filters
ame-mir-3755		Fail to pass filters
ame-mir-3756		Fail to pass filters
ame-mir-3757		Fail to pass filters
ame-mir-3758		Fail to pass filters
ame-mir-3760		Fail to pass filters
ame-mir-3761		Fail to pass filters
ame-mir-3762		Fail to pass filters
ame-mir-3763		Fail to pass filters
ame-mir-3764		Fail to pass filters
ame-mir-3765		Fail to pass filters
ame-mir-3766		Fail to pass filters
ame-mir-3767		Fail to pass filters
ame-mir-3768		Fail to pass filters
ame-mir-3769		Fail to pass filters
ame-mir-3771		Fail to pass filters
ame-mir-3772		Fail to pass filters
ame-mir-3773		Fail to pass filters
ame-mir-3774		Fail to pass filters
ame-mir-3775		Fail to pass filters
ame-mir-3776		Fail to pass filters
ame-mir-3777		Fail to pass filters
ame-mir-3778		Fail to pass filters
ame-mir-3779		Fail to pass filters
ame-mir-3780		Fail to pass filters
ame-mir-3781		Fail to pass filters
ame-mir-3784		Fail to pass filters
ame-mir-3787		Fail to pass filters
ame-mir-3788		Fail to pass filters
ame-mir-3789		Fail to pass filters
ame-mir-3790		Fail to pass filters
ame-mir-3792		Fail to pass filters
ame-mir-3793		Fail to pass filters
ame-mir-3794		Fail to pass filters
ame-mir-3795		Fail to pass filters
ame-mir-3796		Fail to pass filters
ame-mir-3797		Fail to pass filters
ame-mir-3798		Fail to pass filters
ame-mir-3799		Fail to pass filters
ame-mir-3800		Fail to pass filters
ame-mir-3801		Fail to pass filters
ame-mir-6000a		Fail to pass filters
ame-mir-6002		Fail to pass filters
ame-mir-6003		Fail to pass filters
ame-mir-6004		Fail to pass filters
ame-mir-6006		Fail to pass filters
ame-mir-6048		Fail to pass filters
ame-mir-6050		Fail to pass filters
ame-mir-6053		Fail to pass filters
ame-mir-6054		Fail to pass filters
ame-mir-6056		Fail to pass filters
ame-mir-6058		Fail to pass filters
ame-mir-6059		Fail to pass filters
ame-mir-6062		Fail to pass filters
ame-mir-6063		Fail to pass filters
ame-mir-6064		Fail to pass filters
ame-mir-6066		Fail to pass filters
ame-mir-928		Fail to pass filters
ame-mir-9867		Fail to pass filters
ame-mir-9872		Fail to pass filters
ame-mir-9874		Fail to pass filters
ame-mir-9876		Fail to pass filters
ame-mir-9881		Fail to pass filters
ame-mir-9882		Fail to pass filters
ame-mir-9884		Fail to pass filters
ame-mir-9895		Fail to pass filters
ame-mir-9896		Fail to pass filters
ame-mir-3718b		Fail to pass filters
ame-mir-3478		Fail to pass filters
ame-mir-3716b		Fail to pass filters
ame-mir-3719		Fail to pass filters
ame-mir-3720		Fail to pass filters
ame-mir-3727		Fail to pass filters
ame-mir-3747b		Fail to pass filters
ame-mir-6000b		Fail to pass filters
ame-mir-6040		Fail to pass filters
ame-mir-6042		Fail to pass filters
ame-mir-6044		Fail to pass filters
ame-mir-6045		Fail to pass filters
ame-mir-6046		Fail to pass filters
ame-mir-6047b		Fail to pass filters
ame-mir-6049		Fail to pass filters
ame-mir-6052		Fail to pass filters
ame-mir-9865		Fail to pass filters
ame-mir-9866		Fail to pass filters
ame-mir-9868		Fail to pass filters
ame-mir-9869		Fail to pass filters
ame-mir-9870		Fail to pass filters
ame-mir-9871		Fail to pass filters
ame-mir-9873		Fail to pass filters
ame-mir-9875		Fail to pass filters
ame-mir-9877		Fail to pass filters
ame-mir-9879		Fail to pass filters
ame-mir-9880		Fail to pass filters
ame-mir-9885		Fail to pass filters
ame-mir-9886		Fail to pass filters
ame-mir-9887		Fail to pass filters
ame-mir-9889		Fail to pass filters
ame-mir-9891		Fail to pass filters
ame-mir-9892		Fail to pass filters
ame-mir-9893		Fail to pass filters
ame-mir-9894		Fail to pass filters

## Sheet: Bombyx
Mirna	Family	Status
bmo-bantam	Bantam	Conserved
bmo-mir-iab-4	IAB	Conserved
bmo-let-7	Let-7	Conserved
bmo-mir-1a	MIR-1	Conserved
bmo-mir-1b	MIR-1	Conserved
bmo-mir-10	MIR-10	Conserved
bmo-mir-100	MIR-10	Conserved
bmo-mir-993a	MIR-10	Conserved
bmo-mir-993b	MIR-10	Conserved
bmo-mir-1000	MIR-1000	Conserved
bmo-mir-2745	MIR-1006	Conserved
bmo-mir-1175	MIR-1175	Conserved
bmo-mir-12	MIR-12	Conserved
bmo-mir-124	MIR-124	Conserved
bmo-mir-133	MIR-133	Conserved
bmo-mir-137	MIR-137	Conserved
bmo-mir-14	MIR-14	Conserved
bmo-mir-184	MIR-184	Conserved
bmo-mir-190	MIR-190	Conserved
bmo-mir-11	MIR-2	Conserved
bmo-mir-13a	MIR-2	Conserved
bmo-mir-13b	MIR-2	Conserved
bmo-mir-2a-1	MIR-2	Conserved
bmo-mir-2a-2	MIR-2	Conserved
bmo-mir-2b	MIR-2	Conserved
bmo-mir-274	MIR-2001	Conserved
bmo-mir-3286	MIR-210	Conserved
bmo-mir-210	MIR-210	Conserved
bmo-mir-216	MIR-216	Conserved
bmo-mir-283	MIR-216	Conserved
bmo-mir-745	MIR-22	Conserved
bmo-mir-252	MIR-252	Conserved
bmo-mir-275	MIR-275	Conserved
bmo-mir-2755	MIR-2755	Conserved
bmo-mir-2756	MIR-2756	Conserved
bmo-mir-276	MIR-276	Conserved
bmo-mir-2763	MIR-2763	Conserved
bmo-mir-2765	MIR-2765	Conserved
bmo-mir-2766	MIR-2766	Conserved
bmo-mir-2767	MIR-2767	Conserved
bmo-mir-2768	MIR-2768	Conserved
bmo-mir-277	MIR-277	Conserved
bmo-mir-278	MIR-278	Conserved
bmo-mir-279a	MIR-279	Conserved
bmo-mir-279b	MIR-279	Conserved
bmo-mir-279c	MIR-279	Conserved
bmo-mir-279d	MIR-279	Conserved
bmo-mir-279e	MIR-279	Conserved
bmo-mir-3365	MIR-279	Conserved
bmo-mir-2792	MIR-2792	Conserved
bmo-mir-2796	MIR-2796	Conserved
bmo-mir-2798	MIR-2798	Conserved
bmo-mir-281	MIR-281	Conserved
bmo-mir-282	MIR-282	Conserved
bmo-mir-285	MIR-29	Conserved
bmo-mir-998	MIR-29	Conserved
bmo-mir-305	MIR-305	Conserved
bmo-mir-306a	MIR-306	Conserved
bmo-mir-306b	MIR-306	Conserved
bmo-mir-308	MIR-308	Conserved
bmo-mir-31	MIR-31	Conserved
bmo-mir-316	MIR-316	Conserved
bmo-mir-317	MIR-317	Conserved
bmo-mir-33	MIR-33	Conserved
bmo-mir-3327	MIR-3327	Conserved
bmo-mir-3338	MIR-3338	Conserved
bmo-mir-34	MIR-34	Conserved
bmo-mir-375	MIR-375	Conserved
bmo-mir-307	MIR-67	Conserved
bmo-mir-7	MIR-7	Conserved
bmo-mir-71	MIR-71	Conserved
bmo-mir-750	MIR-750	Conserved
bmo-mir-8	MIR-8	Conserved
bmo-mir-87	MIR-87	Conserved
bmo-mir-79	MIR-9	Conserved
bmo-mir-9a	MIR-9	Conserved
bmo-mir-9b	MIR-9	Conserved
bmo-mir-9c	MIR-9	Conserved
bmo-mir-9d	MIR-9	Conserved
bmo-mir-92a	MIR-92	Conserved
bmo-mir-92b	MIR-92	Conserved
bmo-mir-927	MIR-927	Conserved
bmo-mir-929	MIR-929	Conserved
bmo-mir-932	MIR-932	Conserved
bmo-mir-263a	MIR-96	Conserved
bmo-mir-263b	MIR-96	Conserved
bmo-mir-965	MIR-965	Conserved
bmo-mir-970	MIR-970	Conserved
bmo-mir-989a	MIR-989	Conserved
bmo-mir-989b	MIR-989	Conserved
Novel Found	MIR-76	Conserved
Novel Found	MIR-971	Conserved
bmo-mir-3294		Bona fide miRNA
bmo-mir-3203		Bona fide miRNA
bmo-mir-2797a		Bona fide miRNA
bmo-mir-2797b		Bona fide miRNA
bmo-mir-2797c		Bona fide miRNA
bmo-mir-2797d		Bona fide miRNA
bmo-mir-2790		Bona fide miRNA
bmo-mir-3271		Bona fide miRNA
bmo-mir-2757		Bona fide miRNA
bmo-mir-2758		Bona fide miRNA
bmo-mir-2760		Bona fide miRNA
bmo-mir-2761		Bona fide miRNA
bmo-mir-2777		Bona fide miRNA
bmo-mir-3334		Bona fide miRNA
bmo-mir-3205		Fail to pass filters
bmo-mir-3206		Fail to pass filters
bmo-mir-3209		Fail to pass filters
bmo-mir-3211		Fail to pass filters
bmo-mir-3212		Fail to pass filters
bmo-mir-3215		Fail to pass filters
bmo-mir-3216		Fail to pass filters
bmo-mir-3218		Fail to pass filters
bmo-mir-3220		Fail to pass filters
bmo-mir-3222		Fail to pass filters
bmo-mir-3225		Fail to pass filters
bmo-mir-3226		Fail to pass filters
bmo-mir-3231		Fail to pass filters
bmo-mir-3233		Fail to pass filters
bmo-mir-3234		Fail to pass filters
bmo-mir-3236		Fail to pass filters
bmo-mir-3237		Fail to pass filters
bmo-mir-3239		Fail to pass filters
bmo-mir-3241		Fail to pass filters
bmo-mir-3249		Fail to pass filters
bmo-mir-3250		Fail to pass filters
bmo-mir-3251		Fail to pass filters
bmo-mir-3252		Fail to pass filters
bmo-mir-3255		Fail to pass filters
bmo-mir-3258		Fail to pass filters
bmo-mir-3260		Fail to pass filters
bmo-mir-3261		Fail to pass filters
bmo-mir-3262		Fail to pass filters
bmo-mir-3348		Fail to pass filters
bmo-mir-3352		Fail to pass filters
bmo-mir-3357		Fail to pass filters
bmo-mir-3360		Fail to pass filters
bmo-mir-3361		Fail to pass filters
bmo-mir-3366		Fail to pass filters
bmo-mir-3368		Fail to pass filters
bmo-mir-3369		Fail to pass filters
bmo-mir-3371		Fail to pass filters
bmo-mir-3393		Fail to pass filters
bmo-mir-3394		Fail to pass filters
bmo-mir-3397		Fail to pass filters
bmo-mir-3398		Fail to pass filters
bmo-mir-3401		Fail to pass filters
bmo-mir-3410		Fail to pass filters
bmo-mir-3412		Fail to pass filters
bmo-mir-3413		Fail to pass filters
bmo-mir-3421		Fail to pass filters
bmo-mir-3422		Fail to pass filters
bmo-mir-3429		Fail to pass filters
bmo-mir-3264		Fail to pass filters
bmo-mir-3265		Fail to pass filters
bmo-mir-3269		Fail to pass filters
bmo-mir-3270		Fail to pass filters
bmo-mir-3276		Fail to pass filters
bmo-mir-3282		Fail to pass filters
bmo-mir-3283		Fail to pass filters
bmo-mir-3285		Fail to pass filters
bmo-mir-3289		Fail to pass filters
bmo-mir-3290		Fail to pass filters
bmo-mir-3292		Fail to pass filters
bmo-mir-3295		Fail to pass filters
bmo-mir-3315		Fail to pass filters
bmo-mir-3319		Fail to pass filters
bmo-mir-3208		Fail to pass filters
bmo-mir-3272		Fail to pass filters
bmo-mir-2837		Fail to pass filters
bmo-mir-2852		Fail to pass filters
bmo-mir-2764		Fail to pass filters
bmo-mir-2776		Fail to pass filters
bmo-mir-2784		Fail to pass filters
bmo-mir-2785		Fail to pass filters
bmo-mir-2786		Fail to pass filters
bmo-mir-2789		Fail to pass filters
bmo-mir-2791		Fail to pass filters
bmo-mir-2794		Fail to pass filters
bmo-mir-2795		Fail to pass filters
bmo-mir-2799		Fail to pass filters
bmo-mir-2803		Fail to pass filters
bmo-mir-2814-2		Fail to pass filters
bmo-mir-2814-3		Fail to pass filters
bmo-mir-2816-1		Fail to pass filters
bmo-mir-2816-2		Fail to pass filters
bmo-mir-2816-3		Fail to pass filters
bmo-mir-2826		Fail to pass filters
bmo-mir-2833-1		Fail to pass filters
bmo-mir-2833-2		Fail to pass filters
bmo-mir-2833b		Fail to pass filters
bmo-mir-2782		Fail to pass filters
bmo-mir-2806-2		Fail to pass filters
bmo-mir-2857		Fail to pass filters
bmo-mir-3219		Fail to pass filters
bmo-mir-3248		Fail to pass filters
bmo-mir-3330		Fail to pass filters
bmo-mir-3277		Fail to pass filters
bmo-mir-3280		Fail to pass filters
bmo-mir-3288		Fail to pass filters
bmo-mir-2723		Fail to pass filters
bmo-mir-3214		Fail to pass filters
bmo-mir-3217		Fail to pass filters
bmo-mir-3221		Fail to pass filters
bmo-mir-3227		Fail to pass filters
bmo-mir-3253		Fail to pass filters
bmo-mir-3256		Fail to pass filters
bmo-mir-3259		Fail to pass filters
bmo-mir-3278		Fail to pass filters
bmo-mir-3279		Fail to pass filters
bmo-mir-3284		Fail to pass filters
bmo-mir-3291		Fail to pass filters
bmo-mir-3293		Fail to pass filters
bmo-mir-3303		Fail to pass filters
bmo-mir-3354		Fail to pass filters
bmo-mir-3367		Fail to pass filters
bmo-mir-3392		Fail to pass filters
bmo-mir-3395		Fail to pass filters
bmo-mir-3407		Fail to pass filters
bmo-mir-3408		Fail to pass filters
bmo-mir-3409		Fail to pass filters
bmo-mir-3418		Fail to pass filters
bmo-mir-3419		Fail to pass filters
bmo-mir-3427		Fail to pass filters
bmo-mir-3428		Fail to pass filters
bmo-mir-3430		Fail to pass filters
bmo-mir-3353		Fail to pass filters
bmo-mir-3266		Fail to pass filters
bmo-mir-3210		Fail to pass filters
bmo-mir-3281		Fail to pass filters
bmo-mir-3298		Fail to pass filters
bmo-mir-3299		Fail to pass filters
bmo-mir-3335		Fail to pass filters
bmo-mir-3415		Fail to pass filters
bmo-mir-3417		Fail to pass filters
bmo-mir-3425		Fail to pass filters
bmo-mir-iab-8		Fail to pass filters
bmo-mir-3204a		Fail to pass filters
bmo-mir-2788		Fail to pass filters
bmo-mir-1926		Fail to pass filters
bmo-mir-1923		Fail to pass filters
bmo-mir-2724		Fail to pass filters
bmo-mir-2729		Fail to pass filters
bmo-mir-2731-1		Fail to pass filters
bmo-mir-2731-2		Fail to pass filters
bmo-mir-2733a-1		Fail to pass filters
bmo-mir-2733a-2		Fail to pass filters
bmo-mir-2733a-3		Fail to pass filters
bmo-mir-2733b-1		Fail to pass filters
bmo-mir-2733b-2		Fail to pass filters
bmo-mir-2733c		Fail to pass filters
bmo-mir-2733d		Fail to pass filters
bmo-mir-2733e-1		Fail to pass filters
bmo-mir-2733e-2		Fail to pass filters
bmo-mir-2733e-3		Fail to pass filters
bmo-mir-2733f		Fail to pass filters
bmo-mir-2733g		Fail to pass filters
bmo-mir-2733h		Fail to pass filters
bmo-mir-2733i		Fail to pass filters
bmo-mir-2733j		Fail to pass filters
bmo-mir-2734		Fail to pass filters
bmo-mir-2736		Fail to pass filters
bmo-mir-2737		Fail to pass filters
bmo-mir-2738		Fail to pass filters
bmo-mir-2739		Fail to pass filters
bmo-mir-2742		Fail to pass filters
bmo-mir-2744		Fail to pass filters
bmo-mir-2748		Fail to pass filters
bmo-mir-2751		Fail to pass filters
bmo-mir-2752		Fail to pass filters
bmo-mir-2753		Fail to pass filters
bmo-mir-2754		Fail to pass filters
bmo-mir-2759		Fail to pass filters
bmo-mir-2769		Fail to pass filters
bmo-mir-2770		Fail to pass filters
bmo-mir-2771		Fail to pass filters
bmo-mir-2772a-1		Fail to pass filters
bmo-mir-2772a-2		Fail to pass filters
bmo-mir-2772b		Fail to pass filters
bmo-mir-2774a-1		Fail to pass filters
bmo-mir-2774a-2		Fail to pass filters
bmo-mir-2774a-3		Fail to pass filters
bmo-mir-2774a-4		Fail to pass filters
bmo-mir-2774b-1		Fail to pass filters
bmo-mir-2774b-2		Fail to pass filters
bmo-mir-2774c		Fail to pass filters
bmo-mir-2775a		Fail to pass filters
bmo-mir-2775b		Fail to pass filters
bmo-mir-2778a-1		Fail to pass filters
bmo-mir-2778a-2		Fail to pass filters
bmo-mir-2778a-3		Fail to pass filters
bmo-mir-2778a-4		Fail to pass filters
bmo-mir-2778b		Fail to pass filters
bmo-mir-2778c		Fail to pass filters
bmo-mir-2778d		Fail to pass filters
bmo-mir-2779		Fail to pass filters
bmo-mir-2780a-1		Fail to pass filters
bmo-mir-2780a-2		Fail to pass filters
bmo-mir-2780a-3		Fail to pass filters
bmo-mir-2780b-1		Fail to pass filters
bmo-mir-2780b-2		Fail to pass filters
bmo-mir-2780c		Fail to pass filters
bmo-mir-2780d		Fail to pass filters
bmo-mir-2783		Fail to pass filters
bmo-mir-2787		Fail to pass filters
bmo-mir-2800		Fail to pass filters
bmo-mir-2801		Fail to pass filters
bmo-mir-2804-1		Fail to pass filters
bmo-mir-2804-2		Fail to pass filters
bmo-mir-2804-3		Fail to pass filters
bmo-mir-2804-4		Fail to pass filters
bmo-mir-2805		Fail to pass filters
bmo-mir-2807a-1		Fail to pass filters
bmo-mir-2807a-2		Fail to pass filters
bmo-mir-2807a-3		Fail to pass filters
bmo-mir-2807a-4		Fail to pass filters
bmo-mir-2807a-5		Fail to pass filters
bmo-mir-2807a-6		Fail to pass filters
bmo-mir-2807b		Fail to pass filters
bmo-mir-2807c		Fail to pass filters
bmo-mir-2807d		Fail to pass filters
bmo-mir-2808a-1		Fail to pass filters
bmo-mir-2808a-2		Fail to pass filters
bmo-mir-2808b		Fail to pass filters
bmo-mir-2808c		Fail to pass filters
bmo-mir-2808d		Fail to pass filters
bmo-mir-2808e		Fail to pass filters
bmo-mir-2809		Fail to pass filters
bmo-mir-2817		Fail to pass filters
bmo-mir-2818-1		Fail to pass filters
bmo-mir-2818-2		Fail to pass filters
bmo-mir-2819		Fail to pass filters
bmo-mir-2821		Fail to pass filters
bmo-mir-2822-1		Fail to pass filters
bmo-mir-2822-2		Fail to pass filters
bmo-mir-2824		Fail to pass filters
bmo-mir-2825		Fail to pass filters
bmo-mir-2828		Fail to pass filters
bmo-mir-2830-1		Fail to pass filters
bmo-mir-2830-2		Fail to pass filters
bmo-mir-2831-1		Fail to pass filters
bmo-mir-2831-2		Fail to pass filters
bmo-mir-2832		Fail to pass filters
bmo-mir-2834-1		Fail to pass filters
bmo-mir-2834-2		Fail to pass filters
bmo-mir-2835		Fail to pass filters
bmo-mir-2836		Fail to pass filters
bmo-mir-2839		Fail to pass filters
bmo-mir-2840		Fail to pass filters
bmo-mir-2842		Fail to pass filters
bmo-mir-2843-1		Fail to pass filters
bmo-mir-2843-2		Fail to pass filters
bmo-mir-2845		Fail to pass filters
bmo-mir-2847		Fail to pass filters
bmo-mir-2848		Fail to pass filters
bmo-mir-2849-1		Fail to pass filters
bmo-mir-2849-2		Fail to pass filters
bmo-mir-2849-3		Fail to pass filters
bmo-mir-2851-1		Fail to pass filters
bmo-mir-2851-2		Fail to pass filters
bmo-mir-2855		Fail to pass filters
bmo-mir-2856-1		Fail to pass filters
bmo-mir-2856-2		Fail to pass filters
bmo-mir-2859		Fail to pass filters
bmo-mir-2860		Fail to pass filters
bmo-mir-2998		Fail to pass filters
bmo-mir-2999		Fail to pass filters
bmo-mir-3000		Fail to pass filters
bmo-mir-3001		Fail to pass filters
bmo-mir-3207		Fail to pass filters
bmo-mir-3213		Fail to pass filters
bmo-mir-3223		Fail to pass filters
bmo-mir-3228		Fail to pass filters
bmo-mir-3229		Fail to pass filters
bmo-mir-3230		Fail to pass filters
bmo-mir-3232		Fail to pass filters
bmo-mir-3235		Fail to pass filters
bmo-mir-3238		Fail to pass filters
bmo-mir-3242		Fail to pass filters
bmo-mir-3243		Fail to pass filters
bmo-mir-3244		Fail to pass filters
bmo-mir-3246		Fail to pass filters
bmo-mir-3247		Fail to pass filters
bmo-mir-3254		Fail to pass filters
bmo-mir-3257		Fail to pass filters
bmo-mir-3263		Fail to pass filters
bmo-mir-3267a		Fail to pass filters
bmo-mir-3267b		Fail to pass filters
bmo-mir-3267c		Fail to pass filters
bmo-mir-3268		Fail to pass filters
bmo-mir-3273		Fail to pass filters
bmo-mir-3274		Fail to pass filters
bmo-mir-3275		Fail to pass filters
bmo-mir-3287		Fail to pass filters
bmo-mir-3296		Fail to pass filters
bmo-mir-3297		Fail to pass filters
bmo-mir-3301		Fail to pass filters
bmo-mir-3304a		Fail to pass filters
bmo-mir-3304b		Fail to pass filters
bmo-mir-3305		Fail to pass filters
bmo-mir-3307		Fail to pass filters
bmo-mir-3308		Fail to pass filters
bmo-mir-3310		Fail to pass filters
bmo-mir-3312		Fail to pass filters
bmo-mir-3314		Fail to pass filters
bmo-mir-3316		Fail to pass filters
bmo-mir-3317		Fail to pass filters
bmo-mir-3318		Fail to pass filters
bmo-mir-3321		Fail to pass filters
bmo-mir-3323		Fail to pass filters
bmo-mir-3324		Fail to pass filters
bmo-mir-3325		Fail to pass filters
bmo-mir-3326		Fail to pass filters
bmo-mir-3328		Fail to pass filters
bmo-mir-3332		Fail to pass filters
bmo-mir-3333		Fail to pass filters
bmo-mir-3336		Fail to pass filters
bmo-mir-3337		Fail to pass filters
bmo-mir-3339		Fail to pass filters
bmo-mir-3340		Fail to pass filters
bmo-mir-3343		Fail to pass filters
bmo-mir-3344		Fail to pass filters
bmo-mir-3345		Fail to pass filters
bmo-mir-3347a		Fail to pass filters
bmo-mir-3347b		Fail to pass filters
bmo-mir-3350		Fail to pass filters
bmo-mir-3351		Fail to pass filters
bmo-mir-3355		Fail to pass filters
bmo-mir-3356		Fail to pass filters
bmo-mir-3359		Fail to pass filters
bmo-mir-3362		Fail to pass filters
bmo-mir-3363		Fail to pass filters
bmo-mir-3364		Fail to pass filters
bmo-mir-3370		Fail to pass filters
bmo-mir-3372		Fail to pass filters
bmo-mir-3373		Fail to pass filters
bmo-mir-3374		Fail to pass filters
bmo-mir-3375		Fail to pass filters
bmo-mir-3377		Fail to pass filters
bmo-mir-3378		Fail to pass filters
bmo-mir-3381		Fail to pass filters
bmo-mir-3382		Fail to pass filters
bmo-mir-3383		Fail to pass filters
bmo-mir-3384		Fail to pass filters
bmo-mir-3385		Fail to pass filters
bmo-mir-3386		Fail to pass filters
bmo-mir-3387		Fail to pass filters
bmo-mir-3388		Fail to pass filters
bmo-mir-3389		Fail to pass filters
bmo-mir-3391		Fail to pass filters
bmo-mir-3396		Fail to pass filters
bmo-mir-3399		Fail to pass filters
bmo-mir-3402		Fail to pass filters
bmo-mir-3403		Fail to pass filters
bmo-mir-3404		Fail to pass filters
bmo-mir-3405		Fail to pass filters
bmo-mir-3406		Fail to pass filters
bmo-mir-3411		Fail to pass filters
bmo-mir-3414		Fail to pass filters
bmo-mir-3416		Fail to pass filters
bmo-mir-3420		Fail to pass filters
bmo-mir-3424		Fail to pass filters
bmo-mir-6497		Fail to pass filters
bmo-mir-6498		Fail to pass filters
bmo-mir-2762		Fail to pass filters
bmo-mir-3245		Fail to pass filters
bmo-mir-3309		Fail to pass filters
bmo-mir-3311		Fail to pass filters
bmo-mir-3322		Fail to pass filters
bmo-mir-3342		Fail to pass filters
bmo-mir-3358		Fail to pass filters
bmo-mir-3400		Fail to pass filters
bmo-mir-3302		Fail to pass filters
bmo-mir-2820-1		Fail to pass filters
bmo-mir-2820-2		Fail to pass filters
bmo-mir-2827		Fail to pass filters
bmo-mir-2854		Fail to pass filters
bmo-mir-2841		Fail to pass filters
bmo-mir-2846		Fail to pass filters
bmo-mir-3306		Fail to pass filters
bmo-mir-3329		Fail to pass filters
bmo-mir-2781		Fail to pass filters
bmo-mir-2838		Fail to pass filters
bmo-mir-3204b		Fail to pass filters
bmo-mir-3224		Fail to pass filters
bmo-mir-3423		Fail to pass filters
bmo-mir-2810		Fail to pass filters
bmo-mir-3426		Fail to pass filters
