# Supplementary material for: The microRNA toolkit of insects
Source: Sci Rep. 2016 Nov 24;6:37736. doi: 10.1038/srep37736 (PMC5121899; doi:10.1038/srep37736)
Supplement: Supplementary Table 7 [file srep37736-s7.xls]

## Sheet: Hoja1
The microRNA toolkit of insects. Guillem Ylla, Bastian Fromm, Maria-Dolors Piulachs, Xavier Belles
Supplementary Table S7. The 13 miRNA clusters identified in Blattella germanica and their homologous in the other 6 species studied. The gene families composing each cluster, the number of genes of each family in the cluster and the total cluster length for each studied insect species is shown. The asterisk indicates number of paralogous miRNA genes outside of the cluster.
miRNA Cluster	miRNA families	B. germanica	L. migratoria	A. pisum	A. mellifer	D. melanogaster	T. castaneum	B. mori
Mir-71		14.5Kbs	1Kbs	1Kbs	2.2Kbs	269bs / 774bs	2.1Kbs	15.4Kbs
	MIR-71	1	1	1	1	0	1	1
	MIR-2	5 (*6)	5 (*10)	4 (*5)	6 (*8)	3/3 (*16)	5 (*10)	5 (*6)
Mir-10		6.3kbs	207bps	1.8Kbs	1.3Kbs	990bs	400bs	2.4Kbs
	let-7	1	1	1	1	1	1	1
	MIR-10	2 (*4)	1 (*4)	1 (*3)	2 (*4)	2 (*4)	2 (*4)	1 (*4)
Mir-317		34Kbs	11Kbs	15Kbs	26.8Kbs	10Kbs	12.8Kb	28.2Kbs
	MIR-317	1	1	1	1	1	1	1
	MIR-277	1	1	1	1	2	1	1
	MIR-34	1	1	1	1	1	1	1
Mir-96 (-263)		27Kbs	diff. scaffold	30Kbs	diff. scaffold	diff. chr	diff. chr	diff. scaffold
	MIR-96a	2	2	2	2	2	2	2
Mir-275		197bs	100bs	474bs	134bs	249bs	65bs	214bs
	MIR-275	1	1	1	1	1	1	1
	MIR-305	1	1	1	1	1	1	1
Mir-92		181bs	188bs	243bs	273bs	5Kbs	631bp	253bp
	MIR-92a	2	2	2	2	2	2	2
Mir-12		8.1Kbs	7.0Kbs	----	1.2Kbs	1.6Kb	4.3Kb	1.6Kb
	MIR-12	1	1 (*2)	----	1	1	1	1
	MIR-216	2	2	----	2	2	2 (*3)	2
Mir-306		6Kbs	2.4Kbs	1.2Kbs	326bs	910bs	---	2.6Kb
	MIR-306	1	1	1	1	1	----	2
	MIR-9	3 (*4)	2 (*3)	1 (*4)	2 (*4)	3 (*5)	(*5)	3 (*5)
Mir-252		51.6Kbs	diff. scaffold	6.7Kbs	6.1kbs	diff. chr.	8Kbs	25.6Kbs
	MIR-252	2	2	2	2	2	2	1
	MIR-2001	1	-----	(*1)	1	1	-----	1
Mir-750		4.2Kbs	470bs	1.1Kbs	293bs	-----	250bs	70bs
	MIR-750	1	1	1	1	-----	1	1
	MIR-1175	1	1	1	1	1	1	1
Mir-279		1.6Kbs	diff. scaffold	diff. scaffold	130bs	1.7Kbs	235bs	339bps
	MIR-279	2 (*4)	3	2	2 (*3)	2 (*1)	2 (*3)	2 (*4)
Mir-87		769bs	-----	206bs	499bs	-----	3Kbs	-----
	MIR-87	2 (*1)	1	2	2	1	2	1
Novel-5		4Kbs	----	2.2Kbs
	MIR-bg5	2	1	2
clust average size
Cluster	B. germanica	L. migratoria	A. pisum	A. mellifer	D. melanogaster	T. castaneum	B. mori
Mir-71	14.5	1	1	2.2	0.269	2.1	15.4
Mir-10	6.3	0.207	1.8	1.3	0.99	0.4	2.4
Mir-317	34	11	15	26.8	10	12.8	28.2
Mir-96	27		30
Mir-275	0.197	0.1	0.474	0.134	0.249	0.65	0.214
Mir-92	0.181	0.188	0.243	0.273	5	0.631	0.253
Mir-12	8.1	7		1.2	1.6	4.3	1.6
Mir-306	6	2.4	1.2	0.326	0.91		2.6
Mir-252	51.6		6.7	6.1		8	25.6
Mir-750	4.2	0.47	1.1	0.293		0.25	0.07
Mir-279	1.6			0.13	1.7	0.235	0.339
Mir-87	0.769		0.206	0.499		3
Mir-5	4		2.2
	12.1882	2.79562	5.44755	3.56864	2.58975	3.2366	7.6676
