# Supplementary material for: The microRNA toolkit of insects
Source: Sci Rep. 2016 Nov 24;6:37736. doi: 10.1038/srep37736 (PMC5121899; doi:10.1038/srep37736)
Supplement: Supplementary Table 8 [file srep37736-s8.xls]

## Sheet: Sheet1
The microRNA toolkit of insects. Guillem Ylla. Bastian Fromm. Maria-Dolors Piulachs. Xavier Belles
Supplementary Table S8. Average numbers of miRNA genes in each miRNA family.
Family	Average ± Standard dev	N
MIR-10	3.86±0.38	7
Let-7	1.00±0.00	7
MIR-1	1.29±0.49	7
MIR-124	1.00±0.00	7
MIR-133	1.00±0.00	7
MIR-137	1.00±0.00	7
MIR-184	1.29±0.49	7
MIR-190	1.14±0.38	7
MIR-193	1.29±0.49	7
MIR-2001	1.00±0.00	5
MIR-210	1.29±0.49	7
MIR-216	2.17±0.41	6
MIR-219	1.00±0.00	6
MIR-22	1.00±0.00	6
MIR-252	2.14±0.90	7
MIR-278	1.00±0.00	6
MIR-281	1.14±0.38	7
MIR-29	2.43±0.79	7
MIR-31	1.14±0.38	7
MIR-315	1.00±0.00	6
MIR-33	1.14±0.38	7
MIR-34	1.00±0.00	7
MIR-375	1.00±0.00	6
MIR-7	1.00±0.00	7
MIR-71	1.00±0.00	6
MIR-76	1.14±0.38	7
MIR-8	1.00±0.00	7
MIR-9	4.29±0.76	7
MIR-92	3.57±1.4	7
MIR-96	2.00±0.00	7
Bantam	1.00±0.00	7
MIR-1175	1.00±0.00	7
MIR-12	1.17±0.41	6
MIR-277	1.00±0.00	7
MIR-2	8.71±3.77	7
MIR-279	4.57±1.27	7
MIR-317	1.14±0.38	7
MIR-36	1.00±0.00	3
MIR-67	1.29±0.49	7
MIR-750	1.00±0.00	6
MIR-87	1.71±0.76	7
MIR-276	1.29±0.49	7
MIR-305	1.00±0.00	7
MIR-275	1.29±0.76	7
MIR-iab4	1.00±0.00	7
MIR-282	1.00±0.00	6
MIR-316	1.00±0.00	7
MIR-965	1.00±0.00	7
MIR-309	2.33±1.15	3
MIR-2765	1.00±0.00	6
MIR-14	1.00±0.00	7
MIR-306	1.17±0.41	6
MIR-927	1.57±0.79	7
MIR-929	1.00±0.00	7
MIR-971	1.14±0.38	7
MIR-1000	1.00±0.00	7
MIR-2796	1.00±0.00	6
MIR-3049	1.00±0.00	4
MIR-932	1.00±0.00	6
MIR-3770	1.00±0.00	2
MIR-6012	1.00±0.00	4
Novel-5	1.67±0.58	3
MIR-1006	1.00±0.00	3
MIR-989	1.25±0.5	4
MIR-1007	1.00±0.00	2
MIR-970	1.00±0.00	3
MIR-6065	1.00±0.00	1
MIR-6067	1.00±0.00	1
MIR-3759	1.00±0.00	1
MIR-6060	1.00±0.00	1
MIR-3782	1.00±0.00	1
MIR-957	1.00±0.00	1
MIR-988	1.00±0.00	1
MIR-999	1.00±0.00	1
MIR-985	1.00±0.00	1
MIR-3843	1.00±0.00	1
MIR-3849	1.00±0.00	1
MIR-2755	1.00±0.00	1
MIR-2756	1.00±0.00	1
MIR-2763	1.00±0.00	1
MIR-2766	1.00±0.00	1
MIR-2767	1.00±0.00	1
MIR-2768	1.00±0.00	1
MIR-3327	1.00±0.00	1
MIR-3338	1.00±0.00	1
